# Supplementary material for: Chlorido(dimethyl sulfoxide)(pyridine-2-thiol­ato N-oxide-κ2 S,O)platinum(II)
Source: Acta Crystallogr Sect E Struct Rep Online. 2008 Jun 28;64(Pt 7):m975–6. doi: 10.1107/S1600536808019041 (PMC2961893; doi:10.1107/S1600536808019041)
Supplement: Supplementary file 1 [file e-64-0m975-sup1.cif]

##############################################################################
###                                                                        ###
###        Electronic paper (Acta Crystallographica Section E)             ###
###                                                                        ###
##############################################################################
#                                                                            #
# This CIF contains the data in a paper accepted for publication in Acta     #
# Crystallographica Section E. It conforms to the requirements of Notes      #
# for Authors for Section E, and has been peer reviewed under the auspices   #
# of the IUCr Commission on Journals.                                        #
#                                                                            #
# Full details of the Crystallographic Information File format               #
# are given in the paper "The Crystallographic Information File (CIF):       #
# a New Standard Archive File for Crystallography" by S. R. Hall, F. H.      #
# Allen and I. D. Brown [Acta Cryst. (1991), A47, 655-685].                  #
#                                                                            #
# The current version of the core CIF dictionary is obtainable from          #
# ftp://ftp.iucr.org/pub/cif_core.dic. The current version number is 2.4.    #
#                                                                            #
# Software is freely available for graphical display of the structure(s) in  #
# this CIF.  For information consult the CIF home page http://www.iucr.org/  #
# cif/home.html                                                              #
#                                                                            #
# This file may be used for bona fide research purposes within the           #
# scientific community so long as proper attribution is given to the journal # 
# article from which it was obtained.                                        #
#                                                                            #
##############################################################################
                                             
data_global
_audit_creation_method     'WinGX routine CIF_UPDATE'
_audit_conform_dict_name     cif_core.dic
_audit_conform_dict_version     2.3
_journal_date_recd_electronic     2008-06-11
_journal_date_accepted     2008-06-24
_journal_name_full     'Acta Crystallographica, Section E'
_journal_year     2008
_journal_volume     64
_journal_issue      7
_journal_page_first     m975
_journal_page_last     m976
_journal_paper_category     QM
_journal_coeditor_code     CI2615
_publ_contact_author_name     'Ravindran Durai Nayagam.'
_publ_contact_author_address
;
Department of Chemistry
Popes college
Sawyerpuram 628251
Tamilnadu
India
;
_publ_contact_author_email     'b_ravidurai@yahoo.com'
_publ_contact_author_fax     ?
_publ_contact_author_phone     '+91944329038'
_publ_section_title
;
Chlorido(dimethyl sulfoxide)(pyridine-2-thiolato
<i>N</i>-oxide-\k^2^<i>S</i>,<i>O</i>)platinum(II)
;
loop_
    _publ_author_name
    _publ_author_address
    'Ravindran Durai Nayagam, B.'
;
Department of Chemistry
Popes College
Sawyerpuram 628 251
Tamilnadu
India
;
    'Samuel Robinson Jebas'
;
Department of Physics
Karunya University
Karunya Nagar
Coimbatore 641 114
India
;
    'Selvarathy Grace, P.'
;
Department of Chemistry
Popes College
Sawyerpuram 628 251
Tamilnadu
India
;
    'Dieter Schollmeyer'
;
Institut f\"ur Organische Chemie
Universit\"at Mainz
Duesbergweg 10-14
55099 Mainz
Germany
;
data_I
_audit_creation_method     SHELXL-97
_chemical_name_systematic
;
Chlorido(dimethyl sulfoxide)(pyridine-2-thiolato
N-oxide-\k^2^<i>S</i>,<i>O</i>)platinum(II)
;
_chemical_name_common
;
;
_chemical_formula_moiety     'C7 H10 Cl N O2 Pt S2'
_chemical_formula_sum     'C7 H10 Cl N O2 Pt S2'
_chemical_formula_iupac     '[Pt (C5 H4 N O S) Cl (C2 H6 O S)]'
_chemical_formula_weight     434.82
_chemical_melting_point     ?
_symmetry_cell_setting     Triclinic
_symmetry_space_group_name_H-M     'P -1'
_symmetry_space_group_name_Hall     '-P 1'
loop_
    _symmetry_equiv_pos_as_xyz
    'x, y, z'
    '-x, -y, -z'
_cell_length_a     10.2407(5)
_cell_length_b     10.9703(5)
_cell_length_c     10.9772(6)
_cell_angle_alpha     82.9500(10)
_cell_angle_beta     76.7200(10)
_cell_angle_gamma     76.5540(10)
_cell_volume     1164.21(10)
_cell_formula_units_Z     4
_cell_measurement_reflns_used     9909
_cell_measurement_theta_min     2.5
_cell_measurement_theta_max     27.8
_cell_measurement_temperature     173(2)
_exptl_crystal_description     Plate
_exptl_crystal_colour     Colourless
_exptl_crystal_size_max     0.47
_exptl_crystal_size_mid     0.31
_exptl_crystal_size_min     0.15
_exptl_crystal_density_diffrn     2.481
_exptl_crystal_density_meas     ?
_exptl_crystal_density_method     'not measured'
_exptl_crystal_F_000     808
_exptl_absorpt_coefficient_mu     12.614
_exptl_absorpt_correction_type     Gaussian
_exptl_absorpt_process_details     '(Coppens, 1970)'
_exptl_absorpt_correction_T_min     0.5
_exptl_absorpt_correction_T_max     1.0
_exptl_special_details
;
;
_diffrn_ambient_temperature     173(2)
_diffrn_radiation_type     MoK\a
_diffrn_radiation_wavelength     0.71073
_diffrn_radiation_monochromator     graphite
_diffrn_measurement_device_type
;
Bruker Kappa APEXII area-detector
;
_diffrn_measurement_device     '\k-geometry diffractometer'
_diffrn_measurement_method     '\w and \f'
_diffrn_detector_area_resol_mean     ?
_diffrn_reflns_number     22889
_diffrn_reflns_av_R_equivalents     0.0336
_diffrn_reflns_av_sigmaI/netI     0.0269
_diffrn_reflns_theta_min     1.91
_diffrn_reflns_theta_max     27.85
_diffrn_reflns_theta_full     27.85
_diffrn_measured_fraction_theta_max     0.998
_diffrn_measured_fraction_theta_full     0.998
_diffrn_reflns_limit_h_min     -13
_diffrn_reflns_limit_h_max     13
_diffrn_reflns_limit_k_min     -14
_diffrn_reflns_limit_k_max     14
_diffrn_reflns_limit_l_min     -14
_diffrn_reflns_limit_l_max     14
_diffrn_standards_number     0
_diffrn_standards_interval_count     .
_diffrn_standards_interval_time     .
_diffrn_standards_decay_%     ?
_refine_special_details
;
Refinement of <i>F</i>^2^ against ALL reflections. The weighted <i>R</i>-factor
<i>wR</i> and goodness of fit <i>S</i> are based on <i>F</i>^2^, conventional
<i>R</i>-factors <i>R</i> are based on <i>F</i>, with <i>F</i> set to zero for
negative <i>F</i>^2^. The threshold expression of <i>F</i>^2^ >
\s(<i>F</i>^2^) is used only for calculating <i>R</i>-factors(gt) <i>etc</i>.
and is not relevant to the choice of reflections for refinement.
<i>R</i>-factors based on <i>F</i>^2^ are statistically about twice as large
as those based on <i>F</i>, and <i>R</i>- factors based on ALL data will be
even larger.
;
_reflns_number_total     5542
_reflns_number_gt     5032
_reflns_threshold_expression     I>2\s(I)
_refine_ls_structure_factor_coef     Fsqd
_refine_ls_matrix_type     full
_refine_ls_R_factor_all     0.0313
_refine_ls_R_factor_gt     0.0275
_refine_ls_wR_factor_ref     0.0697
_refine_ls_wR_factor_obs     0.0677
_refine_ls_goodness_of_fit_ref     1.030
_refine_ls_restrained_S_all     1.030
_refine_ls_number_reflns     5542
_refine_ls_number_parameters     257
_refine_ls_number_restraints     0
_refine_ls_hydrogen_treatment     constr
_refine_ls_weighting_scheme     calc
_refine_ls_weighting_details
         'calc w=1/[\s^2^(Fo^2^)+(0.0265P)^2^+7.1392P] where P=(Fo^2^+2Fc^2^)/3'
_atom_sites_solution_hydrogens     geom
_atom_sites_solution_primary     direct
_atom_sites_solution_secondary     difmap
_refine_ls_shift/su_max     0.001
_refine_ls_shift/su_max_lt     0.001
_refine_ls_shift/su_mean     0.000
_refine_diff_density_max     5.990
_refine_diff_density_min     -1.023
_refine_ls_extinction_method     none
_refine_ls_extinction_coef     ?
loop_
    _atom_type_symbol
    _atom_type_description
    _atom_type_scat_dispersion_real
    _atom_type_scat_dispersion_imag
    _atom_type_scat_source
    'C' 'C' 0.0033 0.0016
                         'International Tables Vol C Tables 4.2.6.8 and 6.1.1.4'
    'H' 'H' 0.0000 0.0000
                         'International Tables Vol C Tables 4.2.6.8 and 6.1.1.4'
    'Cl' 'Cl' 0.1484 0.1585
                         'International Tables Vol C Tables 4.2.6.8 and 6.1.1.4'
    'N' 'N' 0.0061 0.0033
                         'International Tables Vol C Tables 4.2.6.8 and 6.1.1.4'
    'O' 'O' 0.0106 0.0060
                         'International Tables Vol C Tables 4.2.6.8 and 6.1.1.4'
    'Pt' 'Pt' -1.7033 8.3905
                         'International Tables Vol C Tables 4.2.6.8 and 6.1.1.4'
    'S' 'S' 0.1246 0.1234
                         'International Tables Vol C Tables 4.2.6.8 and 6.1.1.4'
_computing_data_collection     'APEX2 (Bruker, 2006)'
_computing_cell_refinement     'APEX2 (Bruker, 2006)'
_computing_data_reduction     'SAINT (Bruker, 2006)'
_computing_structure_solution     'SHELXS97 (Sheldrick, 2008)'
_computing_structure_refinement     'SHELXL97 (Sheldrick, 2008)'
_computing_molecular_graphics     'SHELXTL (Sheldrick, 2008)'
_computing_publication_material
;
SHELXTL (Sheldrick, 2008) and PLATON (Spek, 2003)
;
loop_
    _atom_site_type_symbol
    _atom_site_label
    _atom_site_fract_x
    _atom_site_fract_y
    _atom_site_fract_z
    _atom_site_U_iso_or_equiv
    _atom_site_adp_type
    _atom_site_calc_flag
    _atom_site_refinement_flags
    _atom_site_occupancy
    _atom_site_disorder_assembly
    _atom_site_disorder_group
    Pt Pt1 0.659125(19) 0.633021(18) 0.106453(19) 0.02604(6) Uani d . 1 . .
    Cl Cl1 0.77432(14) 0.58127(13) -0.09729(13) 0.0340(3) Uani d . 1 . .
    S S1 0.55837(15) 0.66420(15) 0.30825(14) 0.0370(3) Uani d . 1 . .
    S S2 0.48807(13) 0.75691(12) 0.03633(12) 0.0275(3) Uani d . 1 . .
    C C1 0.6869(6) 0.5686(5) 0.3749(5) 0.0326(11) Uani d . 1 . .
    C C2 0.6782(7) 0.5500(6) 0.5051(6) 0.0412(14) Uani d . 1 . .
    H H2 0.5983 0.5897 0.5608 0.049 Uiso calc R 1 . .
    C C3 0.7857(7) 0.4741(6) 0.5520(6) 0.0435(14) Uani d . 1 . .
    H H3 0.7805 0.4622 0.6401 0.052 Uiso calc R 1 . .
    C C4 0.9021(7) 0.4147(6) 0.4701(6) 0.0399(13) Uani d . 1 . .
    H H4 0.9763 0.3618 0.5020 0.048 Uiso calc R 1 . .
    C C5 0.9085(6) 0.4330(5) 0.3449(6) 0.0343(12) Uani d . 1 . .
    H H5 0.9875 0.3931 0.2884 0.041 Uiso calc R 1 . .
    N N6 0.8014(5) 0.5089(4) 0.2998(4) 0.0299(9) Uani d . 1 . .
    O O7 0.8176(4) 0.5207(4) 0.1729(4) 0.0319(8) Uani d . 1 . .
    O O8 0.3857(4) 0.8369(4) 0.1274(4) 0.0389(10) Uani d . 1 . .
    C C9 0.5470(6) 0.8558(5) -0.0944(6) 0.0355(12) Uani d . 1 . .
    H H9A 0.4686 0.9050 -0.1282 0.053 Uiso calc R 1 . .
    H H9B 0.6103 0.8044 -0.1591 0.053 Uiso calc R 1 . .
    H H9C 0.5946 0.9127 -0.0682 0.053 Uiso calc R 1 . .
    C C10 0.4004(6) 0.6700(6) -0.0310(6) 0.0373(13) Uani d . 1 . .
    H H10A 0.3568 0.6143 0.0344 0.056 Uiso calc R 1 . .
    H H10B 0.4659 0.6197 -0.0955 0.056 Uiso calc R 1 . .
    H H10C 0.3300 0.7280 -0.0693 0.056 Uiso calc R 1 . .
    Pt Pt2 0.23052(2) -0.015106(18) 0.666962(18) 0.02707(6) Uani d . 1 . .
    Cl Cl2 0.36326(16) -0.21985(13) 0.65722(14) 0.0391(3) Uani d . 1 . .
    S S3 0.10091(15) 0.17934(13) 0.69804(14) 0.0340(3) Uani d . 1 . .
    S S4 0.23267(14) 0.00092(13) 0.46616(13) 0.0307(3) Uani d . 1 . .
    C C11 0.0802(5) 0.1703(5) 0.8589(5) 0.0299(11) Uani d . 1 . .
    C C12 -0.0046(6) 0.2637(5) 0.9339(6) 0.0358(12) Uani d . 1 . .
    H H12 -0.0528 0.3375 0.8955 0.043 Uiso calc R 1 . .
    C C13 -0.0197(6) 0.2510(6) 1.0616(6) 0.0384(13) Uani d . 1 . .
    H H13 -0.0784 0.3150 1.1116 0.046 Uiso calc R 1 . .
    C C14 0.0521(6) 0.1429(6) 1.1175(6) 0.0376(13) Uani d . 1 . .
    H H14 0.0432 0.1331 1.2060 0.045 Uiso calc R 1 . .
    C C15 0.1349(6) 0.0516(5) 1.0449(5) 0.0314(11) Uani d . 1 . .
    H H15 0.1839 -0.0224 1.0824 0.038 Uiso calc R 1 . .
    N N16 0.1469(4) 0.0670(4) 0.9177(4) 0.0272(9) Uani d . 1 . .
    O O17 0.2309(4) -0.0305(4) 0.8508(4) 0.0315(8) Uani d . 1 . .
    O O18 0.1467(5) 0.1149(4) 0.4162(4) 0.0430(10) Uani d . 1 . .
    C C19 0.4043(6) -0.0135(6) 0.3803(5) 0.0359(12) Uani d . 1 . .
    H H19A 0.4095 -0.0330 0.2943 0.054 Uiso calc R 1 . .
    H H19B 0.4645 -0.0812 0.4206 0.054 Uiso calc R 1 . .
    H H19C 0.4336 0.0657 0.3784 0.054 Uiso calc R 1 . .
    C C20 0.1896(6) -0.1328(6) 0.4240(6) 0.0377(13) Uani d . 1 . .
    H H20A 0.0948 -0.1359 0.4656 0.057 Uiso calc R 1 . .
    H H20B 0.2517 -0.2088 0.4502 0.057 Uiso calc R 1 . .
    H H20C 0.1985 -0.1279 0.3328 0.057 Uiso calc R 1 . .
loop_
    _atom_site_aniso_label
    _atom_site_aniso_U_11
    _atom_site_aniso_U_22
    _atom_site_aniso_U_33
    _atom_site_aniso_U_12
    _atom_site_aniso_U_13
    _atom_site_aniso_U_23
    Pt1 0.02424(10) 0.02261(10) 0.02981(11) -0.00326(7) -0.00512(7) -0.00053(7)
    Cl1 0.0327(6) 0.0314(6) 0.0334(7) -0.0040(5) -0.0012(5) -0.0018(5)
    S1 0.0320(7) 0.0393(8) 0.0333(7) 0.0038(6) -0.0052(5) -0.0030(6)
    S2 0.0264(6) 0.0248(6) 0.0306(6) -0.0041(5) -0.0065(5) 0.0000(5)
    C1 0.033(3) 0.028(3) 0.035(3) -0.006(2) -0.005(2) -0.001(2)
    C2 0.044(3) 0.042(3) 0.035(3) -0.006(3) -0.009(3) 0.001(3)
    C3 0.051(4) 0.046(4) 0.037(3) -0.016(3) -0.015(3) 0.007(3)
    C4 0.042(3) 0.036(3) 0.046(3) -0.012(3) -0.020(3) 0.004(3)
    C5 0.032(3) 0.027(3) 0.047(3) -0.006(2) -0.015(2) 0.000(2)
    N6 0.031(2) 0.025(2) 0.033(2) -0.0056(18) -0.0087(18) 0.0007(18)
    O7 0.0277(18) 0.031(2) 0.033(2) 0.0014(15) -0.0066(15) -0.0017(16)
    O8 0.036(2) 0.038(2) 0.037(2) 0.0083(17) -0.0090(17) -0.0050(17)
    C9 0.034(3) 0.025(3) 0.044(3) -0.006(2) -0.007(2) 0.008(2)
    C10 0.035(3) 0.033(3) 0.047(3) -0.010(2) -0.015(3) 0.003(2)
    Pt2 0.02632(10) 0.02645(11) 0.02760(11) -0.00455(8) -0.00562(7) -0.00071(7)
    Cl2 0.0442(8) 0.0317(7) 0.0354(7) 0.0031(6) -0.0071(6) -0.0041(5)
    S3 0.0385(7) 0.0286(7) 0.0342(7) -0.0022(5) -0.0130(6) 0.0009(5)
    S4 0.0302(6) 0.0327(7) 0.0292(6) -0.0079(5) -0.0064(5) 0.0001(5)
    C11 0.027(2) 0.026(3) 0.038(3) -0.006(2) -0.009(2) -0.003(2)
    C12 0.032(3) 0.026(3) 0.050(3) -0.003(2) -0.012(2) -0.009(2)
    C13 0.034(3) 0.036(3) 0.046(3) -0.001(2) -0.009(2) -0.016(3)
    C14 0.034(3) 0.042(3) 0.037(3) -0.008(2) -0.005(2) -0.010(2)
    C15 0.029(3) 0.033(3) 0.033(3) -0.007(2) -0.009(2) 0.000(2)
    N16 0.023(2) 0.027(2) 0.031(2) -0.0025(17) -0.0061(17) -0.0047(17)
    O17 0.0299(19) 0.0267(19) 0.035(2) 0.0031(15) -0.0077(15) -0.0055(15)
    O18 0.043(2) 0.047(3) 0.036(2) -0.0002(19) -0.0122(18) 0.0021(19)
    C19 0.034(3) 0.043(3) 0.032(3) -0.015(2) -0.003(2) -0.003(2)
    C20 0.037(3) 0.045(3) 0.038(3) -0.018(3) -0.009(2) -0.007(3)
_geom_special_details
;
All e.s.d.'s (except the e.s.d. in the dihedral angle between two l.s. planes)
are estimated using the full covariance matrix. The cell e.s.d.'s are taken
into account individually in the estimation of e.s.d.'s in distances, angles
and torsion angles; correlations between e.s.d.'s in cell parameters are only
used when they are defined by crystal symmetry. An approximate (isotropic)
treatment of cell e.s.d.'s is used for estimating e.s.d.'s involving l.s.
planes.
;
loop_
    _geom_bond_atom_site_label_1
    _geom_bond_atom_site_label_2
    _geom_bond_site_symmetry_2
    _geom_bond_distance
    _geom_bond_publ_flag
    Pt1 O7 . 2.020(4) y
    Pt1 S2 . 2.1826(13) y
    Pt1 S1 . 2.2495(15) y
    Pt1 Cl1 . 2.3461(13) y
    S1 C1 . 1.727(6) ?
    S2 O8 . 1.475(4) ?
    S2 C9 . 1.767(6) ?
    S2 C10 . 1.771(6) ?
    C1 N6 . 1.346(7) ?
    C1 C2 . 1.403(8) ?
    C2 C3 . 1.379(9) ?
    C2 H2 . 0.95 ?
    C3 C4 . 1.394(10) ?
    C3 H3 . 0.95 ?
    C4 C5 . 1.353(9) ?
    C4 H4 . 0.95 ?
    C5 N6 . 1.366(7) ?
    C5 H5 . 0.95 ?
    N6 O7 . 1.358(6) ?
    C9 H9A . 0.98 ?
    C9 H9B . 0.98 ?
    C9 H9C . 0.98 ?
    C10 H10A . 0.98 ?
    C10 H10B . 0.98 ?
    C10 H10C . 0.98 ?
    Pt2 O17 . 2.005(4) y
    Pt2 S4 . 2.1850(14) y
    Pt2 S3 . 2.2543(14) y
    Pt2 Cl2 . 2.3402(14) y
    S3 C11 . 1.723(6) ?
    S4 O18 . 1.477(4) ?
    S4 C20 . 1.767(6) ?
    S4 C19 . 1.774(6) ?
    C11 N16 . 1.353(7) ?
    C11 C12 . 1.394(8) ?
    C12 C13 . 1.368(9) ?
    C12 H12 . 0.95 ?
    C13 C14 . 1.396(9) ?
    C13 H13 . 0.95 ?
    C14 C15 . 1.359(8) ?
    C14 H14 . 0.95 ?
    C15 N16 . 1.366(7) ?
    C15 H15 . 0.95 ?
    N16 O17 . 1.378(5) ?
    C19 H19A . 0.98 ?
    C19 H19B . 0.98 ?
    C19 H19C . 0.98 ?
    C20 H20A . 0.98 ?
    C20 H20B . 0.98 ?
    C20 H20C . 0.98 ?
loop_
    _geom_angle_atom_site_label_1
    _geom_angle_atom_site_label_2
    _geom_angle_atom_site_label_3
    _geom_angle_site_symmetry_1
    _geom_angle_site_symmetry_3
    _geom_angle
    _geom_angle_publ_flag
    O7 Pt1 S2 . . 179.05(12) y
    O7 Pt1 S1 . . 86.29(11) y
    S2 Pt1 S1 . . 93.15(5) y
    O7 Pt1 Cl1 . . 89.02(11) y
    S2 Pt1 Cl1 . . 91.57(5) y
    S1 Pt1 Cl1 . . 174.53(5) y
    C1 S1 Pt1 . . 97.4(2) ?
    O8 S2 C9 . . 107.7(3) ?
    O8 S2 C10 . . 108.1(3) ?
    C9 S2 C10 . . 101.3(3) ?
    O8 S2 Pt1 . . 116.54(17) ?
    C9 S2 Pt1 . . 111.3(2) ?
    C10 S2 Pt1 . . 110.8(2) ?
    N6 C1 C2 . . 117.9(5) ?
    N6 C1 S1 . . 119.2(4) ?
    C2 C1 S1 . . 122.9(5) ?
    C3 C2 C1 . . 119.9(6) ?
    C3 C2 H2 . . 120.1 ?
    C1 C2 H2 . . 120.1 ?
    C2 C3 C4 . . 119.9(6) ?
    C2 C3 H3 . . 120.0 ?
    C4 C3 H3 . . 120.0 ?
    C5 C4 C3 . . 119.4(6) ?
    C5 C4 H4 . . 120.3 ?
    C3 C4 H4 . . 120.3 ?
    C4 C5 N6 . . 120.0(6) ?
    C4 C5 H5 . . 120.0 ?
    N6 C5 H5 . . 120.0 ?
    C1 N6 O7 . . 121.7(4) ?
    C1 N6 C5 . . 122.9(5) ?
    O7 N6 C5 . . 115.4(5) ?
    N6 O7 Pt1 . . 115.3(3) ?
    S2 C9 H9A . . 109.5 ?
    S2 C9 H9B . . 109.5 ?
    H9A C9 H9B . . 109.5 ?
    S2 C9 H9C . . 109.5 ?
    H9A C9 H9C . . 109.5 ?
    H9B C9 H9C . . 109.5 ?
    S2 C10 H10A . . 109.5 ?
    S2 C10 H10B . . 109.5 ?
    H10A C10 H10B . . 109.5 ?
    S2 C10 H10C . . 109.5 ?
    H10A C10 H10C . . 109.5 ?
    H10B C10 H10C . . 109.5 ?
    O17 Pt2 S4 . . 179.35(11) y
    O17 Pt2 S3 . . 86.41(11) y
    S4 Pt2 S3 . . 94.02(5) y
    O17 Pt2 Cl2 . . 87.69(11) y
    S4 Pt2 Cl2 . . 91.89(5) y
    S3 Pt2 Cl2 . . 174.07(5) y
    C11 S3 Pt2 . . 97.42(19) ?
    O18 S4 C20 . . 108.9(3) ?
    O18 S4 C19 . . 108.9(3) ?
    C20 S4 C19 . . 101.1(3) ?
    O18 S4 Pt2 . . 117.14(19) ?
    C20 S4 Pt2 . . 110.2(2) ?
    C19 S4 Pt2 . . 109.4(2) ?
    N16 C11 C12 . . 117.2(5) ?
    N16 C11 S3 . . 119.3(4) ?
    C12 C11 S3 . . 123.5(4) ?
    C13 C12 C11 . . 121.3(6) ?
    C13 C12 H12 . . 119.4 ?
    C11 C12 H12 . . 119.4 ?
    C12 C13 C14 . . 119.2(5) ?
    C12 C13 H13 . . 120.4 ?
    C14 C13 H13 . . 120.4 ?
    C15 C14 C13 . . 119.8(6) ?
    C15 C14 H14 . . 120.1 ?
    C13 C14 H14 . . 120.1 ?
    C14 C15 N16 . . 119.4(5) ?
    C14 C15 H15 . . 120.3 ?
    N16 C15 H15 . . 120.3 ?
    C11 N16 C15 . . 123.0(5) ?
    C11 N16 O17 . . 120.9(4) ?
    C15 N16 O17 . . 116.0(4) ?
    N16 O17 Pt2 . . 115.4(3) ?
    S4 C19 H19A . . 109.5 ?
    S4 C19 H19B . . 109.5 ?
    H19A C19 H19B . . 109.5 ?
    S4 C19 H19C . . 109.5 ?
    H19A C19 H19C . . 109.5 ?
    H19B C19 H19C . . 109.5 ?
    S4 C20 H20A . . 109.5 ?
    S4 C20 H20B . . 109.5 ?
    H20A C20 H20B . . 109.5 ?
    S4 C20 H20C . . 109.5 ?
    H20A C20 H20C . . 109.5 ?
    H20B C20 H20C . . 109.5 ?
loop_
    _geom_torsion_atom_site_label_1
    _geom_torsion_atom_site_label_2
    _geom_torsion_atom_site_label_3
    _geom_torsion_atom_site_label_4
    _geom_torsion_site_symmetry_1
    _geom_torsion_site_symmetry_2
    _geom_torsion_site_symmetry_3
    _geom_torsion_site_symmetry_4
    _geom_torsion
    _geom_torsion_publ_flag
    O7 Pt1 S1 C1 . . . . -0.8(2) ?
    S2 Pt1 S1 C1 . . . . 180.0(2) ?
    S1 Pt1 S2 O8 . . . . 12.4(2) ?
    Cl1 Pt1 S2 O8 . . . . -170.4(2) ?
    S1 Pt1 S2 C9 . . . . 136.5(2) ?
    Cl1 Pt1 S2 C9 . . . . -46.3(2) ?
    S1 Pt1 S2 C10 . . . . -111.7(2) ?
    Cl1 Pt1 S2 C10 . . . . 65.5(2) ?
    Pt1 S1 C1 N6 . . . . 1.1(5) ?
    Pt1 S1 C1 C2 . . . . -179.1(5) ?
    N6 C1 C2 C3 . . . . 0.9(9) ?
    S1 C1 C2 C3 . . . . -178.9(5) ?
    C1 C2 C3 C4 . . . . -0.8(10) ?
    C2 C3 C4 C5 . . . . 0.4(10) ?
    C3 C4 C5 N6 . . . . -0.1(9) ?
    C2 C1 N6 O7 . . . . 179.4(5) ?
    S1 C1 N6 O7 . . . . -0.9(7) ?
    C2 C1 N6 C5 . . . . -0.7(8) ?
    S1 C1 N6 C5 . . . . 179.1(4) ?
    C4 C5 N6 C1 . . . . 0.3(9) ?
    C4 C5 N6 O7 . . . . -179.7(5) ?
    C1 N6 O7 Pt1 . . . . 0.0(6) ?
    C5 N6 O7 Pt1 . . . . -180.0(4) ?
    S1 Pt1 O7 N6 . . . . 0.6(3) ?
    Cl1 Pt1 O7 N6 . . . . -176.6(3) ?
    O17 Pt2 S3 C11 . . . . -5.7(2) ?
    S4 Pt2 S3 C11 . . . . 174.82(19) ?
    S3 Pt2 S4 O18 . . . . -5.8(2) ?
    Cl2 Pt2 S4 O18 . . . . 173.6(2) ?
    S3 Pt2 S4 C20 . . . . -131.0(2) ?
    Cl2 Pt2 S4 C20 . . . . 48.5(2) ?
    S3 Pt2 S4 C19 . . . . 118.7(2) ?
    Cl2 Pt2 S4 C19 . . . . -61.8(2) ?
    Pt2 S3 C11 N16 . . . . 4.8(4) ?
    Pt2 S3 C11 C12 . . . . -174.0(5) ?
    N16 C11 C12 C13 . . . . -0.1(8) ?
    S3 C11 C12 C13 . . . . 178.7(5) ?
    C11 C12 C13 C14 . . . . 0.5(9) ?
    C12 C13 C14 C15 . . . . -0.5(9) ?
    C13 C14 C15 N16 . . . . 0.2(9) ?
    C12 C11 N16 C15 . . . . -0.3(8) ?
    S3 C11 N16 C15 . . . . -179.1(4) ?
    C12 C11 N16 O17 . . . . 178.9(5) ?
    S3 C11 N16 O17 . . . . 0.0(7) ?
    C14 C15 N16 C11 . . . . 0.2(8) ?
    C14 C15 N16 O17 . . . . -178.9(5) ?
    C11 N16 O17 Pt2 . . . . -5.9(6) ?
    C15 N16 O17 Pt2 . . . . 173.3(4) ?
    S3 Pt2 O17 N16 . . . . 7.0(3) ?
    Cl2 Pt2 O17 N16 . . . . -172.5(3) ?
loop_
    _geom_hbond_atom_site_label_D
    _geom_hbond_atom_site_label_H
    _geom_hbond_atom_site_label_A
    _geom_hbond_site_symmetry_A
    _geom_hbond_distance_DH
    _geom_hbond_distance_HA
    _geom_hbond_distance_DA
    _geom_hbond_angle_DHA
    C9 H9A O17 1_564 0.98 2.43 3.351(8) 157
    C9 H9B Cl1 . 0.98 2.73 3.350(6) 121
    C10 H10A Cl1 2_665 0.98 2.73 3.601(7) 149
    C13 H13 O7 1_456 0.95 2.37 3.268(8) 158
    C15 H15 O8 1_546 0.95 2.39 3.271(7) 155
    C19 H19A O8 1_545 0.98 2.54 3.456(7) 155
    C20 H20A O18 2_556 0.98 2.49 3.460(8) 172
    C20 H20B Cl2 . 0.98 2.75 3.366(7) 122
