# Supplementary material for: Chlorido(dimethyl sulfoxide)(pyridine-2-thiol­ato N-oxide-κ2 S,O)platinum(II)
Source: Acta Crystallogr Sect E Struct Rep Online. 2008 Jun 28;64(Pt 7):m975–6. doi: 10.1107/S1600536808019041 (PMC2961893; doi:10.1107/S1600536808019041)
Supplement: Supplementary file 2 [file e-64-0m975-Isup2.hkl]

# 
# h,k,l, Fc-squared, Fo-squared, sigma(Fo-squared) and status flag 
# 
data_I
_shelx_title ' t4 in P-1' 
_shelx_refln_list_code          4 
_shelx_F_calc_maximum      472.13 
_exptl_crystal_F_000       808.00 
_reflns_d_resolution_high  0.7607 
 
loop_ 
 _symmetry_equiv_pos_as_xyz 
 'x, y, z' 
 '-x, -y, -z' 
 
_cell_length_a    10.2407 
_cell_length_b    10.9703 
_cell_length_c    10.9772 
_cell_angle_alpha  82.950 
_cell_angle_beta   76.720 
_cell_angle_gamma  76.554 
 
_shelx_F_squared_multiplier     1.000 
 
loop_ 
 _refln_index_h 
 _refln_index_k 
 _refln_index_l 
 _refln_F_squared_calc 
 _refln_F_squared_meas 
 _refln_F_squared_sigma 
 _refln_observed_status 
   1   0   0     3384.92     3934.93    162.58 o 
   2   0   0    42336.94    44960.37   1541.20 o 
   3   0   0      447.88      443.40     17.61 o 
   4   0   0      606.55      534.86     18.22 o 
   5   0   0     3574.74     4209.21     86.19 o 
   6   0   0       28.53       45.88     10.91 o 
   7   0   0    25380.13    26258.23    493.35 o 
   8   0   0     2054.49     1833.06     54.07 o 
   9   0   0    18385.86    19343.28    368.01 o 
  10   0   0     3292.75     3187.91     73.02 o 
  11   0   0     2385.30     2372.16     67.94 o 
  12   0   0     1463.92     1490.96     52.88 o 
 -12   1   0       26.90       66.21     23.18 o 
 -11   1   0     8437.45     8334.37    224.13 o 
 -10   1   0     1270.27     1465.53     54.22 o 
  -9   1   0       78.66       74.32     14.72 o 
  -8   1   0      355.08      271.41     16.93 o 
  -7   1   0      805.74      737.74     26.97 o 
  -6   1   0    24544.37    23806.14    446.82 o 
  -5   1   0      239.31      337.82     28.25 o 
  -4   1   0    37856.74    37966.89    704.51 o 
  -3   1   0    12142.99    13453.24    252.45 o 
  -2   1   0    13754.26    13874.60    423.40 o 
  -1   1   0    28495.10    32355.99    614.10 o 
   0   1   0     4755.44     5119.68    133.39 o 
   2   1   0     2387.54     2851.91     93.75 o 
   3   1   0    32887.57    36147.65    694.07 o 
   4   1   0     5235.35     5684.49    103.87 o 
   5   1   0    19304.31    20878.33    364.59 o 
   6   1   0    14873.23    15201.94    328.32 o 
   7   1   0     3630.66     3926.67     84.03 o 
   8   1   0    15916.81    15462.31    295.67 o 
   9   1   0       45.49       47.77     15.48 o 
  10   1   0      986.30      939.38     39.70 o 
  11   1   0       16.21       36.34     23.36 o 
  12   1   0     1571.93     1609.09     55.78 o 
 -12   2   0      179.28      208.47     26.37 o 
 -11   2   0       97.78       91.65     20.45 o 
 -10   2   0     3480.14     3417.67    104.32 o 
  -9   2   0      721.14      732.91     31.18 o 
  -8   2   0    11810.87    11397.19    198.32 o 
  -7   2   0    10779.34    11186.15    193.99 o 
  -6   2   0    22336.54    21696.55    365.24 o 
  -5   2   0    24246.21    25769.96    430.38 o 
  -4   2   0     7679.34     7602.42    131.69 o 
  -3   2   0     1794.05     2397.31     46.10 o 
  -2   2   0     2903.58     2738.53     46.80 o 
  -1   2   0     8095.37     8339.39    166.92 o 
   0   2   0    21198.17    22270.20    441.32 o 
   1   2   0    57598.52    55600.19   1483.04 o 
   2   2   0   222910.80   237748.88   8269.90 o 
   3   2   0    31329.25    33453.85    716.29 o 
   4   2   0    28439.34    30329.26    584.31 o 
   5   2   0      716.07      734.36     24.81 o 
   6   2   0     1401.77     1556.94     37.61 o 
   7   2   0        2.17       39.34     22.96 o 
   8   2   0     4111.74     4124.70     88.99 o 
   9   2   0     9437.54     9596.12    189.93 o 
  10   2   0      761.73      756.10     35.23 o 
  11   2   0    12317.85    12756.92    415.99 o 
  12   2   0      149.02      161.44     30.50 o 
  13   2   0     2679.64     3039.14    122.86 o 
 -11   3   0     4457.72     4453.46    108.90 o 
 -10   3   0     3041.00     3073.90     70.73 o 
  -9   3   0    15746.40    15619.81    287.70 o 
  -8   3   0        0.08       10.50     12.82 o 
  -7   3   0      365.55      407.75     17.25 o 
  -6   3   0       62.12       24.73      8.44 o 
  -5   3   0     1285.87     1334.89     26.72 o 
  -4   3   0    14292.53    13710.77    214.66 o 
  -3   3   0     7694.47     7924.50    127.92 o 
  -2   3   0    61849.01    63854.86   1047.56 o 
  -1   3   0        9.87       93.30      7.07 o 
   0   3   0    38159.73    38057.19    573.99 o 
   1   3   0    31426.47    34812.98    902.67 o 
   2   3   0     3926.42     3850.48    112.80 o 
   3   3   0      415.28      611.95     48.52 o 
   4   3   0      696.93      955.36     51.89 o 
   5   3   0    22411.48    22732.37    441.76 o 
   6   3   0      421.34      618.85     31.23 o 
   7   3   0    22579.67    22356.22    392.71 o 
   8   3   0     4187.06     4191.34     90.47 o 
   9   3   0     6580.04     6680.44    136.85 o 
  10   3   0     6089.85     5916.73    141.11 o 
  11   3   0     1328.93     1332.99     66.95 o 
  12   3   0      485.42      503.46     43.83 o 
  13   3   0       45.03      101.20     32.70 o 
 -11   4   0     2138.85     2245.21     65.85 o 
 -10   4   0      189.25      189.24     21.05 o 
  -9   4   0        3.72       13.77     16.00 o 
  -8   4   0     5870.41     5925.93    109.38 o 
  -7   4   0      198.15      247.07     16.34 o 
  -6   4   0    16512.67    16056.76    272.59 o 
  -5   4   0      461.62      478.94     16.30 o 
  -4   4   0    35123.53    35002.51    580.06 o 
  -3   4   0     4853.58     5091.64     89.99 o 
  -2   4   0    17332.46    17346.14    288.55 o 
  -1   4   0      468.50      734.36     19.13 o 
   0   4   0      694.11      594.06     17.27 o 
   1   4   0    11416.56    11096.50    179.68 o 
   2   4   0      837.21      906.84     24.77 o 
   3   4   0    50644.12    47771.48   1091.42 o 
   4   4   0    32337.32    35727.14   1084.14 o 
   5   4   0    27896.93    28014.46    844.62 o 
   6   4   0     9095.47     9000.07    183.15 o 
   7   4   0     3540.02     3342.02     69.76 o 
   8   4   0     2616.55     2734.35     60.68 o 
   9   4   0      331.37      330.58     25.20 o 
  10   4   0     3242.42     3166.62     85.39 o 
  11   4   0     1400.71     1399.73     51.59 o 
  12   4   0     2152.64     2308.24     83.01 o 
  13   4   0     3803.81     4526.10    170.50 o 
 -11   5   0        1.94       11.24     27.05 o 
 -10   5   0     3238.30     3410.22     86.72 o 
  -9   5   0     1362.88     1246.15     40.09 o 
  -8   5   0    16157.59    15936.76    292.16 o 
  -7   5   0    13647.73    13198.57    243.14 o 
  -6   5   0     3666.91     3414.43     72.05 o 
  -5   5   0     1018.43      995.47     30.74 o 
  -4   5   0        9.30       59.87      9.68 o 
  -3   5   0      607.78      706.47     21.45 o 
  -2   5   0     3191.89     2820.49     53.78 o 
  -1   5   0    22410.59    23146.51    382.93 o 
   0   5   0    42136.02    41776.31    644.38 o 
   1   5   0    12283.09    11565.89    207.19 o 
   2   5   0    46850.31    47606.21    775.85 o 
   3   5   0     2912.90     3549.19     75.91 o 
   4   5   0     9793.93     9301.69    179.13 o 
   5   5   0      204.36      199.52     25.53 o 
   6   5   0      283.84      418.32     24.60 o 
   7   5   0     8405.17     8255.95    153.29 o 
   8   5   0     2262.81     2129.96     51.66 o 
   9   5   0    16988.12    17533.92    346.64 o 
  10   5   0       21.20       -6.88     18.86 o 
  11   5   0     7501.41     8055.60    289.70 o 
  12   5   0     1042.50     1166.15     66.55 o 
 -10   6   0      307.21      319.39     28.88 o 
  -9   6   0     2645.40     2540.18     67.31 o 
  -8   6   0      458.86      458.39     23.80 o 
  -7   6   0       54.48      160.08     17.50 o 
  -6   6   0     4954.24     4909.74     98.31 o 
  -5   6   0     2557.34     2733.49     59.98 o 
  -4   6   0    11266.39    10906.84    200.16 o 
  -3   6   0     2664.79     2999.88     61.96 o 
  -2   6   0    26043.46    25637.33    425.05 o 
  -1   6   0       18.96       72.11      8.71 o 
   0   6   0    16935.41    15949.76    274.27 o 
   1   6   0      282.85      488.15     17.67 o 
   2   6   0      885.00      852.24     26.75 o 
   3   6   0     5500.52     5356.39     99.69 o 
   4   6   0     3353.81     3385.53     74.84 o 
   5   6   0    29175.24    28067.74    725.57 o 
   6   6   0     2373.12     2564.37     97.44 o 
   7   6   0    13550.96    13168.73    237.71 o 
   8   6   0     1470.58     1581.02     48.87 o 
   9   6   0     4109.61     4153.19     98.58 o 
  10   6   0     1181.47     1372.96     63.02 o 
  11   6   0       78.20       57.43     24.57 o 
  12   6   0      977.43      917.53     77.23 o 
  -9   7   0      288.16      274.64     24.51 o 
  -8   7   0     3287.91     3360.28     73.93 o 
  -7   7   0      254.08      270.82     20.75 o 
  -6   7   0    23117.20    23157.86    416.44 o 
  -5   7   0     2194.05     1935.74     47.23 o 
  -4   7   0    13410.61    13009.12    237.16 o 
  -3   7   0      572.85      486.21     22.17 o 
  -2   7   0      384.48      308.44     14.22 o 
  -1   7   0       33.35      112.98     10.34 o 
   0   7   0       15.02       49.33     11.23 o 
   1   7   0    24385.01    24588.50    403.57 o 
   2   7   0     7821.25     7407.19    122.52 o 
   3   7   0    31638.67    32038.42    541.94 o 
   4   7   0    16577.10    16785.58    315.18 o 
   5   7   0     4093.48     3639.00     80.68 o 
   6   7   0     4991.93     5104.15    154.23 o 
   7   7   0      671.60      654.05     34.33 o 
   8   7   0       73.80      103.28     21.82 o 
   9   7   0      942.02      859.99     41.25 o 
  10   7   0     5056.95     5118.79    140.99 o 
  11   7   0     4450.04     4735.29    214.29 o 
  12   7   0     1749.80     1857.38    140.44 o 
  -9   8   0     1172.71     1138.43     52.09 o 
  -8   8   0     1924.53     1993.45     68.63 o 
  -7   8   0     3989.30     3799.91     91.31 o 
  -6   8   0      334.21      295.07     26.78 o 
  -5   8   0       71.32      109.72     19.48 o 
  -4   8   0     1878.16     1850.10     45.48 o 
  -3   8   0     5689.26     6026.07    109.00 o 
  -2   8   0     3856.98     3728.18     71.00 o 
  -1   8   0    13176.91    13722.78    219.57 o 
   0   8   0    18447.09    17680.49    323.43 o 
   1   8   0      790.75      767.40     25.06 o 
   2   8   0     9870.64     9462.06    165.23 o 
   3   8   0        8.10       20.01     12.91 o 
   4   8   0      569.09      561.23     34.28 o 
   5   8   0     1738.57     1656.23     47.50 o 
   6   8   0     5005.72     5253.76    158.70 o 
   7   8   0     7983.75     8201.71    259.85 o 
   8   8   0      331.76      339.02     29.06 o 
   9   8   0     5964.20     5832.10    273.36 o 
  10   8   0       48.57       15.08     22.69 o 
  11   8   0     2982.17     3145.48    231.66 o 
  12   8   0      456.08      472.02     75.18 o 
  -8   9   0       59.78       69.74     32.92 o 
  -7   9   0     1412.83     1422.37     55.50 o 
  -6   9   0     2348.55     2396.12     66.21 o 
  -5   9   0     3130.18     3113.79     77.24 o 
  -4   9   0    12996.40    12939.73    247.41 o 
  -3   9   0      758.88      921.55     33.49 o 
  -2   9   0    11941.23    12161.41    232.08 o 
  -1   9   0      498.16      618.08     24.47 o 
   0   9   0     1753.92     1690.43     61.80 o 
   1   9   0        8.14       10.30     15.06 o 
   2   9   0     1613.00     1843.40     45.82 o 
   3   9   0    10567.57    11043.55    191.15 o 
   4   9   0      262.66      374.89     23.20 o 
   5   9   0    21093.53    21896.51    435.56 o 
   6   9   0     1010.97      987.37     55.02 o 
   7   9   0     7554.96     7473.29    214.94 o 
   8   9   0      905.91      962.05     55.26 o 
   9   9   0      267.76      198.13     35.45 o 
  10   9   0       70.97        5.80     29.88 o 
  11   9   0       41.31      -11.70     31.74 o 
  -7  10   0       24.83       20.51     30.76 o 
  -6  10   0     6019.05     6163.83    184.85 o 
  -5  10   0     2830.63     2795.22    113.08 o 
  -4  10   0      120.58      127.57     18.87 o 
  -3  10   0      345.50      317.42     25.06 o 
  -2  10   0      370.56      357.61     40.72 o 
  -1  10   0     4651.84     4819.57    112.28 o 
   0  10   0       19.93      -14.40     23.76 o 
   1  10   0    19308.90    20450.16    345.36 o 
   2  10   0     6163.96     6237.96    140.83 o 
   3  10   0     3511.72     3740.49     75.38 o 
   4  10   0     5411.94     5280.39    111.36 o 
   5  10   0      174.58      189.56     22.14 o 
   6  10   0      453.52      401.87     34.11 o 
   7  10   0      270.14      295.94     36.72 o 
   8  10   0     2768.10     2933.37    104.15 o 
   9  10   0     1239.27     1269.15     81.85 o 
  10  10   0     1498.85     1547.55     73.87 o 
  11  10   0     2346.59     2386.10    115.66 o 
  -6  11   0        1.29       12.14     35.01 o 
  -5  11   0     2139.61     2272.90    103.55 o 
  -4  11   0      202.54      243.83     30.70 o 
  -3  11   0     6374.40     6372.04    170.19 o 
  -2  11   0     3478.38     3674.79    100.32 o 
  -1  11   0     2808.19     2967.16    100.18 o 
   0  11   0     4866.58     5134.12    113.61 o 
   1  11   0     1114.54     1305.32     57.30 o 
   2  11   0     1004.78     1001.06     34.63 o 
   3  11   0       26.29       33.46     16.38 o 
   4  11   0     2073.27     2305.15     75.13 o 
   5  11   0     1797.90     2015.10     80.69 o 
   6  11   0     1840.52     1993.83     79.87 o 
   7  11   0     6097.11     6431.92    188.13 o 
   8  11   0      219.73      281.85     37.57 o 
   9  11   0     3987.02     4191.54    134.98 o 
  10  11   0        5.33       13.41     30.74 o 
  -4  12   0     6606.75     7158.71    217.32 o 
  -3  12   0      132.40      142.40     27.13 o 
  -2  12   0     1096.24     1224.80     52.43 o 
  -1  12   0       94.63       64.30     23.66 o 
   0  12   0       74.22      134.56     31.64 o 
   1  12   0     1147.33     1276.68     52.23 o 
   2  12   0     1956.48     2018.15     62.55 o 
   3  12   0    10910.05    12332.20    332.88 o 
   4  12   0      113.27      147.16     44.08 o 
   5  12   0     6248.20     6552.39    190.51 o 
   6  12   0     1569.55     1558.78     71.32 o 
   7  12   0      861.91      887.87     52.16 o 
   8  12   0      427.43      381.67     40.59 o 
   9  12   0        4.76        8.21     29.87 o 
  -2  13   0      387.30      304.46     31.63 o 
  -1  13   0     5133.80     5566.75    215.12 o 
   0  13   0      239.95      220.18     37.54 o 
   1  13   0     2942.76     3102.63    113.43 o 
   2  13   0     2237.39     2456.73    129.94 o 
   3  13   0      742.98      924.22    142.48 o 
   4  13   0      506.66      562.68     43.76 o 
   5  13   0       10.86       28.15     29.60 o 
   6  13   0      847.60      966.46     54.06 o 
   7  13   0       72.02       93.08     36.41 o 
   1  14   0       10.23       54.59     40.50 o 
   2  14   0        9.05        4.09     52.28 o 
   3  14   0       55.22      144.59     60.29 o 
   4  14   0     2611.34     2688.39    163.45 o 
   5  14   0     3412.87     3638.12    158.01 o 
  -4 -14   1       39.28       73.67     30.33 o 
  -3 -14   1       13.66      -11.57     50.37 o 
  -2 -14   1      194.93      152.17     61.16 o 
  -1 -14   1     1541.02     1532.28    138.59 o 
  -7 -13   1       46.52       31.77     30.27 o 
  -6 -13   1        5.12       -4.61     28.52 o 
  -5 -13   1     2080.43     2162.48     84.39 o 
  -4 -13   1     1026.71     1089.53     57.78 o 
  -3 -13   1     3736.91     4015.90    129.11 o 
  -2 -13   1     3920.30     4074.68    182.13 o 
  -1 -13   1      185.23      217.76     32.00 o 
   0 -13   1     1296.41     1250.85     50.17 o 
   1 -13   1      262.89      221.36     30.54 o 
   2 -13   1       14.36       -1.56     30.99 o 
  -8 -12   1     1339.85     1494.83     70.51 o 
  -7 -12   1      737.28      725.31     48.86 o 
  -6 -12   1     3032.78     3280.49    121.32 o 
  -5 -12   1       12.23       33.65     24.40 o 
  -4 -12   1     6417.72     6703.79    146.83 o 
  -3 -12   1     1630.09     1578.31     52.85 o 
  -2 -12   1      410.67      414.63     25.73 o 
  -1 -12   1        1.49      -17.85     18.87 o 
   0 -12   1      390.31      393.71     28.27 o 
   1 -12   1     2019.97     2098.66    118.16 o 
   2 -12   1      111.15      121.25     26.73 o 
   3 -12   1     5775.74     5699.94    157.20 o 
   4 -12   1     1288.04     1213.97     76.99 o 
  -9 -11   1       79.58       68.79     33.10 o 
  -8 -11   1     3974.34     4359.12    138.57 o 
  -7 -11   1      834.21      781.91     49.69 o 
  -6 -11   1       89.77      126.34     34.31 o 
  -5 -11   1        2.84        1.96     18.05 o 
  -4 -11   1      985.76      938.42     38.87 o 
  -3 -11   1     3941.08     4028.49     96.05 o 
  -2 -11   1       13.85      -16.19     16.19 o 
  -1 -11   1    10200.14    10605.03    200.74 o 
   0 -11   1     2686.62     2608.62     68.78 o 
   1 -11   1     2765.88     2701.74     80.38 o 
   2 -11   1     2281.57     2097.55     62.54 o 
   3 -11   1      200.36      131.31     24.01 o 
   4 -11   1        3.59       48.44     21.31 o 
   5 -11   1        1.53      -31.25     31.25 o 
   6 -11   1     1264.44     1331.14     79.18 o 
 -10 -10   1      174.74      168.74     36.02 o 
  -9 -10   1      740.12      789.71     52.15 o 
  -8 -10   1        3.78      -20.27     28.46 o 
  -7 -10   1     1267.50     1296.51     64.78 o 
  -6 -10   1     1623.33     1812.92     61.97 o 
  -5 -10   1     5799.94     5917.49    131.17 o 
  -4 -10   1     3265.57     3732.01     90.26 o 
  -3 -10   1     4114.74     4213.52     83.10 o 
  -2 -10   1    13576.63    13944.12    240.13 o 
  -1 -10   1       98.52       40.12     17.07 o 
   0 -10   1     1202.68     1293.63     46.57 o 
   1 -10   1      363.67      417.11     27.84 o 
   2 -10   1      515.78      484.94     29.16 o 
   3 -10   1     1449.25     1568.11     50.71 o 
   4 -10   1     3061.54     2932.11     77.01 o 
   5 -10   1     6171.09     6148.69    169.86 o 
   6 -10   1      119.28      101.80     29.59 o 
   7 -10   1     5350.83     5305.49    143.22 o 
 -11  -9   1      531.52      360.67     52.87 o 
 -10  -9   1      180.42      148.20     43.42 o 
  -9  -9   1     2644.55     2385.30    103.73 o 
  -8  -9   1     4142.82     4180.47    137.11 o 
  -7  -9   1      983.04      919.65     54.47 o 
  -6  -9   1    11205.13    11695.03    267.34 o 
  -5  -9   1        4.23       41.24     23.48 o 
  -4  -9   1     2846.45     3217.07     80.08 o 
  -3  -9   1      605.70      675.31     28.72 o 
  -2  -9   1     5170.85     4952.52     94.90 o 
  -1  -9   1     2184.02     2277.00     52.22 o 
   0  -9   1     4826.40     4621.71    115.45 o 
   1  -9   1    15059.98    15327.73    425.67 o 
   2  -9   1      756.13      779.47     36.05 o 
   3  -9   1     8066.12     8045.12    158.84 o 
   4  -9   1     2171.16     2075.83     57.40 o 
   5  -9   1       81.85      119.24     19.84 o 
   6  -9   1      315.62      294.50     25.34 o 
   7  -9   1      296.45      246.28     27.51 o 
   8  -9   1      897.63      999.48     83.79 o 
 -11  -8   1      149.77       57.23     40.87 o 
 -10  -8   1     6234.31     5820.78    211.06 o 
  -9  -8   1      722.86      742.01     67.73 o 
  -8  -8   1     1646.82     1567.49     71.52 o 
  -7  -8   1      920.57      990.60     55.72 o 
  -6  -8   1      110.52      134.38     21.70 o 
  -5  -8   1     5521.39     5311.73    119.41 o 
  -4  -8   1      880.42      995.28     35.49 o 
  -3  -8   1    18522.71    18532.13    347.73 o 
  -2  -8   1      270.09      406.83     20.94 o 
  -1  -8   1    19501.96    19264.62    346.18 o 
   0  -8   1     9840.12    10167.95    199.44 o 
   1  -8   1     1092.82     1092.64     32.21 o 
   2  -8   1      408.05      484.02     22.28 o 
   3  -8   1      694.88      718.64     32.21 o 
   4  -8   1      855.06      837.62     33.24 o 
   5  -8   1      228.86      235.80     23.39 o 
   6  -8   1     8093.83     7778.88    167.67 o 
   7  -8   1     2488.86     2537.85     68.01 o 
   8  -8   1     2840.52     2729.77     94.04 o 
   9  -8   1     3823.34     4012.42    114.46 o 
 -12  -7   1     1137.80     1262.32    332.12 o 
 -11  -7   1     1217.33     1199.87     77.70 o 
 -10  -7   1        2.63      -22.98     22.98 o 
  -9  -7   1      667.17      681.17     37.07 o 
  -8  -7   1        9.22        5.84     17.55 o 
  -7  -7   1     6358.80     6185.35    231.34 o 
  -6  -7   1     1245.49     1201.79     49.75 o 
  -5  -7   1     9032.95     8863.47    178.52 o 
  -4  -7   1    16723.93    17160.93    289.98 o 
  -3  -7   1     4717.80     4519.52     95.59 o 
  -2  -7   1    11209.75    11584.22    198.56 o 
  -1  -7   1      882.13      970.32     33.86 o 
   0  -7   1     4887.54     4668.21     88.83 o 
   1  -7   1      111.43      162.50     10.62 o 
   2  -7   1    12764.56    12290.12    208.59 o 
   3  -7   1    10473.48    10635.85    194.95 o 
   4  -7   1      366.23      359.20     49.06 o 
   5  -7   1    16741.91    16729.35    303.05 o 
   6  -7   1      421.00      403.38     26.76 o 
   7  -7   1     2200.55     2279.93     54.75 o 
   8  -7   1      566.38      520.74     26.20 o 
   9  -7   1      173.76      154.47     21.30 o 
 -12  -6   1        6.69       37.85     32.59 o 
 -11  -6   1     3935.17     4357.35    429.84 o 
 -10  -6   1     3745.95     3773.34    114.34 o 
  -9  -6   1     5108.31     5394.40    212.64 o 
  -8  -6   1    10164.00    10039.01    196.78 o 
  -7  -6   1      620.19      622.52     42.72 o 
  -6  -6   1     5985.80     5391.26    139.75 o 
  -5  -6   1     1081.86     1115.58     42.91 o 
  -4  -6   1     1120.35     1209.70     29.45 o 
  -3  -6   1     4379.84     4101.92     87.09 o 
  -2  -6   1     2327.39     2286.12     71.36 o 
  -1  -6   1    34695.02    32770.15    576.34 o 
   0  -6   1     3500.19     3324.87     65.46 o 
   1  -6   1    40457.02    40072.36    660.02 o 
   2  -6   1     2519.29     2962.36     56.33 o 
   3  -6   1     2604.35     2602.59     55.31 o 
   4  -6   1       57.03       57.85     11.67 o 
   5  -6   1       72.74       93.35     13.85 o 
   6  -6   1      882.84      811.97     29.01 o 
   7  -6   1      184.71      155.80     17.78 o 
   8  -6   1     9716.50     9487.65    179.26 o 
   9  -6   1       98.96      115.90     18.76 o 
  10  -6   1     4459.54     4663.23    115.74 o 
 -12  -5   1     3582.87     4075.46    186.21 o 
 -11  -5   1       19.78       25.88     25.64 o 
 -10  -5   1     5619.17     5833.74    140.40 o 
  -9  -5   1     1709.28     1643.50     55.25 o 
  -8  -5   1      277.71      251.93     20.77 o 
  -7  -5   1     1552.21     1536.38     41.77 o 
  -6  -5   1      396.20      505.09     21.90 o 
  -5  -5   1     9637.45     8498.44    173.75 o 
  -4  -5   1      119.19      187.92     22.78 o 
  -3  -5   1    22498.89    21568.39    526.31 o 
  -2  -5   1    13323.75    13371.22    329.75 o 
  -1  -5   1    25209.01    23557.11    448.08 o 
   0  -5   1    13560.27    13879.35    260.87 o 
   1  -5   1      812.49      627.19     19.66 o 
   2  -5   1     1274.68     1382.68     30.66 o 
   3  -5   1      289.39      415.96     16.62 o 
   4  -5   1    11486.13    10729.21    196.12 o 
   5  -5   1     1960.40     1924.17     45.58 o 
   6  -5   1     8280.50     7946.76    150.37 o 
   7  -5   1    17219.90    17160.55    312.13 o 
   8  -5   1     1527.18     1445.99     38.56 o 
   9  -5   1     4317.03     4441.89     92.97 o 
  10  -5   1       53.47       32.20     19.76 o 
  11  -5   1       67.00       66.93     21.58 o 
 -12  -4   1      583.40      664.49     44.62 o 
 -11  -4   1        5.19       -6.31     23.52 o 
 -10  -4   1     1388.49     1419.47     52.30 o 
  -9  -4   1     8360.55     8512.31    192.44 o 
  -8  -4   1      347.84      338.21     21.52 o 
  -7  -4   1    16841.15    16237.01    290.13 o 
  -6  -4   1     6474.13     5817.51    111.25 o 
  -5  -4   1    10933.21    10597.20    278.78 o 
  -4  -4   1    14353.10    12934.20    251.61 o 
  -3  -4   1       28.81       80.59     14.59 o 
  -2  -4   1      212.03      357.44     18.85 o 
  -1  -4   1      424.21      665.99     32.97 o 
   0  -4   1    17463.80    18195.68    408.87 o 
   1  -4   1    30765.37    31014.21    545.75 o 
   2  -4   1    27531.19    27871.08    492.09 o 
   3  -4   1    50228.75    50215.12    882.91 o 
   4  -4   1      642.69      567.89     19.04 o 
   5  -4   1     2329.09     2262.62     46.91 o 
   6  -4   1      205.24      152.96     13.47 o 
   7  -4   1       49.16       82.09     13.27 o 
   8  -4   1        9.46       29.57     13.25 o 
   9  -4   1     2075.21     1956.91     46.92 o 
  10  -4   1     6711.44     6543.91    130.23 o 
  11  -4   1      506.47      394.24     28.52 o 
 -12  -3   1     1029.25     1146.23     55.35 o 
 -11  -3   1     3478.81     3696.48    111.70 o 
 -10  -3   1     6175.40     6208.09    167.31 o 
  -9  -3   1     3147.80     3299.18     76.49 o 
  -8  -3   1    13728.44    13196.98    255.23 o 
  -7  -3   1      260.22      247.29     34.04 o 
  -6  -3   1     1128.59     1005.50     38.48 o 
  -5  -3   1     5423.72     5456.82    112.40 o 
  -4  -3   1     1010.45     1318.30     33.03 o 
  -3  -3   1    11386.58    10426.37    203.00 o 
  -2  -3   1     6135.89     6086.90    127.98 o 
  -1  -3   1    46150.28    44743.88    763.31 o 
   0  -3   1      222.23      338.22     16.84 o 
   1  -3   1    65564.27    67324.22   1292.05 o 
   2  -3   1     4212.72     4579.91     80.30 o 
   3  -3   1     4084.71     3621.56     65.94 o 
   4  -3   1     2819.04     2863.26     54.91 o 
   5  -3   1       51.08      125.43     11.28 o 
   6  -3   1    10730.91    10159.37    175.71 o 
   7  -3   1      163.38      237.75     15.72 o 
   8  -3   1    13615.24    13211.30    227.64 o 
   9  -3   1     4307.62     4171.85     81.70 o 
  10  -3   1     6128.16     5881.89    110.35 o 
  11  -3   1     1779.71     1927.13     52.77 o 
  12  -3   1      164.57      153.53     24.68 o 
 -12  -2   1     3171.54     3363.82    104.70 o 
 -11  -2   1       13.44        9.41     23.48 o 
 -10  -2   1     3396.78     3465.13    104.57 o 
  -9  -2   1      313.59      265.83     20.17 o 
  -8  -2   1     4079.06     3909.57     85.95 o 
  -7  -2   1     5542.94     5755.25    117.91 o 
  -6  -2   1     2745.28     2892.98     64.68 o 
  -5  -2   1    30764.27    31281.24    584.34 o 
  -4  -2   1      780.60      720.27     25.73 o 
  -3  -2   1    45411.51    46005.55    792.54 o 
  -2  -2   1    17780.38    16623.58    338.87 o 
  -1  -2   1     8409.19     7804.92    131.37 o 
   0  -2   1     1407.55     1688.09     44.81 o 
   1  -2   1     2948.53     3753.55     68.54 o 
   2  -2   1    13987.57    15041.09    258.12 o 
   3  -2   1     2405.93     2354.16     44.73 o 
   4  -2   1    51409.63    52092.54    860.77 o 
   5  -2   1    18467.18    18230.90    305.93 o 
   6  -2   1    10718.50    10473.16    180.76 o 
   7  -2   1     2231.22     2099.03     46.02 o 
   8  -2   1      229.31      167.02     15.14 o 
   9  -2   1      166.96      177.19     16.77 o 
  10  -2   1     1131.92     1183.96     38.04 o 
  11  -2   1     2505.38     2573.38     63.92 o 
  12  -2   1     2205.96     2292.22     79.70 o 
 -12  -1   1       71.23       58.73     24.95 o 
 -11  -1   1     1736.11     1769.88     67.04 o 
 -10  -1   1      114.83      163.03     22.85 o 
  -9  -1   1    15129.96    15829.26    304.04 o 
  -8  -1   1     5203.33     5501.06    114.14 o 
  -7  -1   1    22460.85    22905.18    431.23 o 
  -6  -1   1    13180.28    13177.52    252.12 o 
  -5  -1   1     4072.14     4679.50     95.03 o 
  -4  -1   1      380.83      377.35     15.61 o 
  -3  -1   1     7685.79     8064.04    168.80 o 
  -2  -1   1     5694.24     6464.50    152.70 o 
  -1  -1   1     5228.50     5283.40    147.68 o 
   0  -1   1    50650.86    52974.44   1147.77 o 
   1  -1   1    47432.45    49208.28   1807.32 o 
   2  -1   1    27439.94    29729.87    486.59 o 
   3  -1   1    45974.77    48200.74    876.53 o 
   4  -1   1       13.69       31.23      7.13 o 
   5  -1   1     2435.88     2177.75     44.54 o 
   6  -1   1     2340.29     2220.79     46.21 o 
   7  -1   1      614.71      705.41     23.66 o 
   8  -1   1     7553.02     7299.34    131.19 o 
   9  -1   1     3150.52     3304.77     74.00 o 
  10  -1   1     9396.64     9259.90    164.86 o 
  11  -1   1       21.09       36.18     18.58 o 
  12  -1   1     4946.60     5057.41    176.64 o 
 -12   0   1      689.59      753.76     55.96 o 
 -11   0   1     2518.04     2655.17    143.87 o 
 -10   0   1     5531.57     5846.89    135.51 o 
  -9   0   1      746.54      692.17     32.36 o 
  -8   0   1     8485.99     9132.92    180.19 o 
  -7   0   1       97.74       87.38     17.02 o 
  -6   0   1     4432.53     4229.33     88.65 o 
  -5   0   1     2697.05     2750.30     60.10 o 
  -4   0   1     9000.63     9261.30    177.64 o 
  -3   0   1    23552.99    24937.96    503.13 o 
  -2   0   1    14523.59    15842.89    430.82 o 
  -1   0   1   103452.00   102966.48   4793.69 o 
   0   0   1     3016.02     3215.22     90.13 o 
   1   0   1    29345.54    32263.45    732.45 o 
   2   0   1     3132.64     3822.62    146.49 o 
   3   0   1     3300.69     4043.81    100.34 o 
   4   0   1     3360.09     3696.73     76.80 o 
   5   0   1     2296.08     2465.87     50.16 o 
   6   0   1    34136.75    34436.79    641.42 o 
   7   0   1     1013.87      914.21     30.68 o 
   8   0   1    16365.10    16240.63    277.61 o 
   9   0   1     1074.67      970.51     31.07 o 
  10   0   1     1233.71     1156.43     38.58 o 
  11   0   1      800.47      762.65     31.77 o 
  12   0   1      587.47      631.08     45.93 o 
 -12   1   1     2562.91     2754.04     89.20 o 
 -11   1   1      105.44       82.45     22.43 o 
 -10   1   1       67.49       45.57     28.92 o 
  -9   1   1     1403.92     1421.90     48.22 o 
  -8   1   1     3472.85     3195.51     72.48 o 
  -7   1   1    27089.80    27679.89    519.61 o 
  -6   1   1      461.20      403.16     26.03 o 
  -5   1   1    60606.14    62801.93   1161.12 o 
  -4   1   1     1327.83     1551.22     37.30 o 
  -3   1   1    14769.90    16434.64    334.84 o 
  -2   1   1       62.66      117.78     11.03 o 
  -1   1   1     1813.09     1791.07     66.42 o 
   0   1   1     4865.96     5544.03    115.16 o 
   1   1   1     1299.17     1380.06     70.49 o 
   2   1   1    86272.56    84178.98   3912.28 o 
   3   1   1    16295.25    17988.83    498.79 o 
   4   1   1    41654.24    44392.84    946.90 o 
   5   1   1    10178.78    10261.03    203.27 o 
   6   1   1     2179.42     2295.17     53.64 o 
   7   1   1     2037.57     1952.51     48.26 o 
   8   1   1      660.78      650.08     25.63 o 
   9   1   1      707.02      803.70     30.74 o 
  10   1   1     1448.18     1403.27     42.60 o 
  11   1   1     7273.34     7568.00    152.19 o 
  12   1   1     4015.84     4178.89    103.70 o 
  13   1   1      755.53      813.68     46.50 o 
 -12   2   1       80.52      110.88     24.09 o 
 -11   2   1     3673.72     3787.82    120.36 o 
 -10   2   1       94.40       94.07     20.04 o 
  -9   2   1     9404.01     9376.96    192.73 o 
  -8   2   1     5657.28     5963.21    118.46 o 
  -7   2   1     5315.15     5215.68    107.66 o 
  -6   2   1    10186.59    11056.81    213.24 o 
  -5   2   1      155.19      198.38     13.49 o 
  -4   2   1     4838.79     4528.31     81.82 o 
  -3   2   1     4154.64     4316.74     76.87 o 
  -2   2   1     6585.64     6180.45    129.41 o 
  -1   2   1     5594.36     6536.94    130.93 o 
   0   2   1    64614.11    67742.54   1190.49 o 
   1   2   1    82001.33    86613.92   1967.47 o 
   2   2   1     5737.67     6147.12    578.18 o 
   3   2   1    46583.48    49954.46   1498.29 o 
   4   2   1     4171.26     4760.06    186.71 o 
   5   2   1     1079.76     1183.84     35.05 o 
   6   2   1     1729.98     1855.21     45.89 o 
   7   2   1     6238.41     6289.86    117.84 o 
   8   2   1    13855.22    13950.14    249.19 o 
   9   2   1     1489.44     1495.52     73.29 o 
  10   2   1    11451.24    11357.59    251.27 o 
  11   2   1       21.24       38.43     19.24 o 
  12   2   1     2577.19     2745.30     76.79 o 
  13   2   1      260.57      174.41     30.27 o 
 -11   3   1     2778.43     2935.99     79.83 o 
 -10   3   1     3482.32     3507.98     72.00 o 
  -9   3   1      111.48       72.88     17.48 o 
  -8   3   1      231.75      271.96     19.82 o 
  -7   3   1       76.79       65.45     14.68 o 
  -6   3   1    14346.79    14032.47    219.34 o 
  -5   3   1    11948.43    12126.26    189.89 o 
  -4   3   1    19098.11    18748.13    288.12 o 
  -3   3   1    56826.83    58475.88    935.10 o 
  -2   3   1     4998.31     4762.80     76.21 o 
  -1   3   1    18230.46    19703.05    327.93 o 
   0   3   1      712.15     1074.25     22.13 o 
   1   3   1      992.85     1081.32     36.76 o 
   2   3   1     4159.46     4890.07    123.90 o 
   3   3   1     8796.55     8318.13    363.90 o 
   4   3   1    57690.20    58795.14   1493.27 o 
   5   3   1      281.46      227.38     15.71 o 
   6   3   1    45970.74    47171.36   1007.91 o 
   7   3   1     1026.15     1123.39     37.69 o 
   8   3   1     4439.38     4438.19     88.03 o 
   9   3   1      978.31      963.99     35.91 o 
  10   3   1      119.63      122.41     20.39 o 
  11   3   1      317.26      368.35     27.59 o 
  12   3   1       13.61       15.15     20.06 o 
  13   3   1     5394.11     6030.03    166.45 o 
 -11   4   1       43.68       28.43     26.22 o 
 -10   4   1      675.84      716.65     30.25 o 
  -9   4   1     4468.01     4372.34     92.30 o 
  -8   4   1      643.79      619.66     30.57 o 
  -7   4   1    21484.29    21028.05    347.89 o 
  -6   4   1      824.78      914.77     27.98 o 
  -5   4   1    19052.30    19091.67    289.31 o 
  -4   4   1     8030.62     8845.72    130.39 o 
  -3   4   1     1243.22     1229.31     26.26 o 
  -2   4   1     3676.38     3278.39     59.87 o 
  -1   4   1     1145.32     1232.45     28.99 o 
   0   4   1    30404.58    29622.20    441.80 o 
   1   4   1     4327.84     4983.96     78.49 o 
   2   4   1    90105.66    86959.19   1521.42 o 
   3   4   1    26430.26    27429.71    789.95 o 
   4   4   1    16941.64    17409.15    406.12 o 
   5   4   1    10330.28    11631.93    319.93 o 
   6   4   1    10621.08    11103.42    259.65 o 
   7   4   1     1034.99      895.76     41.22 o 
   8   4   1      479.84      584.56     30.84 o 
   9   4   1     7952.87     7764.41    162.38 o 
  10   4   1     2208.40     2373.55     63.71 o 
  11   4   1     5045.23     5140.06    176.96 o 
  12   4   1     3513.44     3942.72    194.35 o 
  13   4   1      846.91     1057.84    111.69 o 
 -10   5   1      202.71      208.24     24.12 o 
  -9   5   1     7296.64     7146.55    139.94 o 
  -8   5   1     2961.17     2858.02     65.01 o 
  -7   5   1      403.82      299.74     19.86 o 
  -6   5   1      541.27      596.11     24.45 o 
  -5   5   1       46.41       97.42     11.57 o 
  -4   5   1    13529.52    13236.71    224.71 o 
  -3   5   1      408.92      341.09     13.95 o 
  -2   5   1    26104.51    26061.60    431.26 o 
  -1   5   1    16707.25    17390.19    272.95 o 
   0   5   1    24843.62    24348.98    363.51 o 
   1   5   1    17510.95    17701.45    289.37 o 
   2   5   1       32.63       36.75      8.57 o 
   3   5   1     1155.31     1319.10     33.36 o 
   4   5   1     4637.08     5086.00    128.53 o 
   5   5   1     7260.34     6891.27    192.09 o 
   6   5   1    13990.46    14067.00    312.81 o 
   7   5   1    10464.48     9986.50    226.99 o 
   8   5   1    22909.68    23646.15    595.28 o 
   9   5   1      684.32      637.78     29.69 o 
  10   5   1     4308.06     4591.59    109.64 o 
  11   5   1      299.29      279.19     26.97 o 
  12   5   1       34.85       34.48     21.80 o 
  13   5   1       17.32       12.82     26.25 o 
 -10   6   1      444.55      391.27     27.85 o 
  -9   6   1       23.68       55.03     19.45 o 
  -8   6   1     1348.52     1439.44     41.98 o 
  -7   6   1     2520.61     2341.08     55.70 o 
  -6   6   1     6519.07     6535.44    126.19 o 
  -5   6   1    29126.29    28257.51    504.17 o 
  -4   6   1     4362.15     4266.28     79.00 o 
  -3   6   1    26560.19    26822.56    445.33 o 
  -2   6   1      369.47      503.71     16.73 o 
  -1   6   1     2489.93     2458.95     45.52 o 
   0   6   1     2546.81     2233.09     40.49 o 
   1   6   1     1250.97     1440.19     33.16 o 
   2   6   1    32032.82    31668.49    516.15 o 
   3   6   1     6187.56     6251.89    114.26 o 
   4   6   1    70973.51    68388.11   1149.50 o 
   5   6   1      776.05      861.74     40.62 o 
   6   6   1    12308.38    12005.36    323.47 o 
   7   6   1      498.65      685.04     32.93 o 
   8   6   1     5328.99     5672.09    142.40 o 
   9   6   1      818.03      687.81     31.87 o 
  10   6   1      191.21      214.00     22.80 o 
  11   6   1     5285.07     5389.91    168.07 o 
  12   6   1        2.68      -15.83     20.91 o 
  -9   7   1     2226.35     2231.47     63.23 o 
  -8   7   1      368.91      390.55     25.90 o 
  -7   7   1     9723.99     9381.74    177.26 o 
  -6   7   1     1072.09      948.76     32.63 o 
  -5   7   1     1476.85     1345.83     37.59 o 
  -4   7   1      405.91      482.05     25.87 o 
  -3   7   1       68.68      155.37     12.32 o 
  -2   7   1     8650.01     8666.67    141.22 o 
  -1   7   1     1541.53     1800.21     36.90 o 
   0   7   1    19700.10    19181.07    315.76 o 
   1   7   1     1032.19     1013.87     28.28 o 
   2   7   1    25365.71    24823.03    451.89 o 
   3   7   1     8027.50     8342.21    135.40 o 
   4   7   1     1140.83      968.43     36.40 o 
   5   7   1     1267.79     1306.64     46.45 o 
   6   7   1      798.52      949.56     50.82 o 
   7   7   1     2688.39     2552.85    152.08 o 
   8   7   1     1379.89     1353.14     53.79 o 
   9   7   1     8343.62     8447.95    176.58 o 
  10   7   1     4385.58     4722.56    154.04 o 
  11   7   1     2987.12     3082.20     78.98 o 
  12   7   1     2970.09     3410.90    244.06 o 
  -8   8   1      536.26      487.80     33.80 o 
  -7   8   1      114.85      128.58     20.61 o 
  -6   8   1     1203.79     1326.15     38.74 o 
  -5   8   1      101.55       73.61     15.06 o 
  -4   8   1    14561.03    14771.62    251.83 o 
  -3   8   1    12716.07    12163.04    209.03 o 
  -2   8   1    24526.65    25302.34    399.14 o 
  -1   8   1    11596.51    11272.29    175.69 o 
   0   8   1     2064.24     1964.89     48.07 o 
   1   8   1      901.07      837.06     31.26 o 
   2   8   1      544.66      464.96     18.31 o 
   3   8   1     3227.41     3479.11     63.95 o 
   4   8   1     4616.42     4445.31     86.36 o 
   5   8   1    21633.45    21459.03    400.02 o 
   6   8   1    23731.73    23262.71    546.53 o 
   7   8   1     2275.97     2102.34     97.11 o 
   8   8   1     6276.13     6117.73    242.49 o 
   9   8   1        8.64      -10.91     21.83 o 
  10   8   1     1743.84     1761.16     62.64 o 
  11   8   1      125.03       81.95     29.18 o 
  12   8   1      691.47      676.94     51.73 o 
  -8   9   1     2125.65     2270.31     97.98 o 
  -7   9   1     1685.38     1703.97     81.46 o 
  -6   9   1     2884.19     2900.76     87.34 o 
  -5   9   1     8008.27     8019.33    181.26 o 
  -4   9   1       23.60       -4.54     20.50 o 
  -3   9   1     2102.52     2018.80     51.27 o 
  -2   9   1      450.39      515.83     23.87 o 
  -1   9   1       42.94      112.99     14.86 o 
   0   9   1     4357.98     4288.40     89.14 o 
   1   9   1     4800.20     5026.90     92.37 o 
   2   9   1    10586.90    10727.25    186.14 o 
   3   9   1      367.44      442.97     21.28 o 
   4   9   1    14914.40    15490.05    292.50 o 
   5   9   1     1547.75     1688.58     56.23 o 
   6   9   1     3791.35     3804.40    123.56 o 
   7   9   1      434.71      403.55     39.35 o 
   8   9   1        4.29        5.01     28.12 o 
   9   9   1     1183.96     1141.83     60.95 o 
  10   9   1        8.51      -27.97     27.97 o 
  11   9   1     4500.34     4450.99    263.99 o 
  -7  10   1     2764.58     2848.20    153.00 o 
  -6  10   1      113.44      105.11     52.48 o 
  -5  10   1       49.55       67.98     21.27 o 
  -4  10   1      364.51      457.56     28.73 o 
  -3  10   1      575.54      528.27     29.57 o 
  -2  10   1     8485.76     8783.70    183.59 o 
  -1  10   1       85.77       77.45     33.30 o 
   0  10   1    28298.97    29283.37    519.71 o 
   1  10   1     1103.40     1071.54     38.96 o 
   2  10   1     4306.84     4433.24     86.35 o 
   3  10   1      568.31      503.04     23.06 o 
   4  10   1        0.14       -2.98     19.18 o 
   5  10   1     1559.70     1724.72     65.21 o 
   6  10   1        5.66        0.36     26.42 o 
   7  10   1    12881.44    13522.42    362.52 o 
   8  10   1     3295.47     3290.26    112.44 o 
   9  10   1     4111.60     4020.52    166.54 o 
  10  10   1     1789.88     1654.08     91.28 o 
  11  10   1      476.74      525.15     48.68 o 
  -5  11   1      211.20      237.01     31.36 o 
  -4  11   1     7478.27     7575.01    182.97 o 
  -3  11   1     4468.64     4499.10    186.51 o 
  -2  11   1      386.56      438.59     31.22 o 
  -1  11   1     1703.20     1755.73     59.89 o 
   0  11   1      624.15      737.21     43.11 o 
   1  11   1        6.99       18.23     18.62 o 
   2  11   1     1522.35     1751.97     49.21 o 
   3  11   1     6229.28     6986.12    179.41 o 
   4  11   1     3982.56     4378.78    122.10 o 
   5  11   1     2778.94     3214.32    114.54 o 
   6  11   1     6949.74     7364.65    210.81 o 
   7  11   1       74.55       46.68     30.15 o 
   8  11   1     3583.47     3571.31    119.62 o 
   9  11   1        8.85       40.76     30.80 o 
  10  11   1       10.38      -29.99     30.10 o 
  -4  12   1        0.84       40.40     31.32 o 
  -3  12   1        0.32       22.23     23.83 o 
  -2  12   1       83.74      140.13     25.95 o 
  -1  12   1      847.44      800.91     40.32 o 
   0  12   1     1890.49     2134.57     77.90 o 
   1  12   1     1739.24     1956.15     71.77 o 
   2  12   1    13331.93    14791.43    441.88 o 
   3  12   1      357.13      406.61     42.94 o 
   4  12   1     4215.73     4762.22    145.10 o 
   5  12   1      130.73      118.65     45.59 o 
   6  12   1        3.57       27.30     28.62 o 
   7  12   1      249.33      224.40     35.11 o 
   8  12   1      682.41      687.24     48.47 o 
   9  12   1     3803.92     3952.98    129.46 o 
  -2  13   1     8318.79     8940.45    422.76 o 
  -1  13   1      488.89      561.27     46.59 o 
   0  13   1     2151.65     2513.67    137.36 o 
   1  13   1      814.60     1001.61     78.71 o 
   2  13   1      825.04      994.17     60.38 o 
   3  13   1        0.83       19.05     30.62 o 
   4  13   1       50.76       78.47     41.79 o 
   5  13   1     5464.25     6047.01    235.75 o 
   6  13   1      281.95      383.00     82.75 o 
   7  13   1     4233.42     4572.01    143.04 o 
   8  13   1     1684.83     1798.04     77.05 o 
   0  14   1       55.91      160.15     47.87 o 
   1  14   1      853.68      874.80     74.55 o 
   2  14   1      228.21      233.40     48.67 o 
   3  14   1     2321.41     2521.43    122.99 o 
   4  14   1     3307.35     3610.50    156.97 o 
   5  14   1     1316.71     1469.32     90.88 o 
  -6 -13   2     1704.65     1854.19     78.36 o 
  -5 -13   2     1674.98     1724.88     80.36 o 
  -4 -13   2     2278.37     2388.63     78.24 o 
  -3 -13   2     4705.21     4837.57    112.89 o 
  -2 -13   2       18.14       16.78     21.01 o 
  -1 -13   2      967.41      848.10     49.32 o 
   0 -13   2      346.75      352.55     35.50 o 
   1 -13   2      695.20      809.74     44.31 o 
   2 -13   2      552.60      557.18     47.92 o 
  -8 -12   2      606.78      596.91     46.63 o 
  -7 -12   2     2670.61     2778.42    100.52 o 
  -6 -12   2        0.65      -24.25     27.36 o 
  -5 -12   2     1534.88     1585.63     52.12 o 
  -4 -12   2      209.69      165.79     23.99 o 
  -3 -12   2       51.22       40.11     21.17 o 
  -2 -12   2      693.97      817.62     34.20 o 
  -1 -12   2     1055.62      990.28     39.93 o 
   0 -12   2     3609.15     3615.20     81.68 o 
   1 -12   2      569.85      671.89     41.06 o 
   2 -12   2     4625.06     4409.65    128.63 o 
   3 -12   2      826.51      697.96     43.61 o 
   4 -12   2      556.35      474.15     38.75 o 
  -9 -11   2     2776.85     2972.27    176.23 o 
  -8 -11   2      775.23      702.76     57.17 o 
  -7 -11   2        7.18       13.84     29.40 o 
  -6 -11   2      286.11      335.79     29.49 o 
  -5 -11   2      290.48      266.71     32.93 o 
  -4 -11   2     4367.65     4577.14    106.95 o 
  -3 -11   2       73.64       54.28     21.32 o 
  -2 -11   2    10859.44    10956.75    293.68 o 
  -1 -11   2     3964.59     4060.71     82.71 o 
   0 -11   2     3053.63     3086.84     80.51 o 
   1 -11   2     2156.61     2004.57     72.98 o 
   2 -11   2      434.07      363.88     28.68 o 
   3 -11   2     1115.38     1212.38     47.53 o 
   4 -11   2        0.59       -3.26     20.74 o 
   5 -11   2     1941.94     1951.26     71.67 o 
 -10 -10   2       26.21       -2.49     39.07 o 
  -9 -10   2      235.85      178.55     44.82 o 
  -8 -10   2     3713.61     3968.76    130.35 o 
  -7 -10   2     1018.34     1225.04     64.16 o 
  -6 -10   2     4014.12     4315.18    112.47 o 
  -5 -10   2     2936.96     3100.07     78.55 o 
  -4 -10   2     1218.36     1369.66     49.22 o 
  -3 -10   2     3528.88     3722.67     90.62 o 
  -2 -10   2      652.34      569.68     27.07 o 
  -1 -10   2        2.32       -1.94     16.10 o 
   0 -10   2       82.47      125.08     22.07 o 
   1 -10   2     3240.82     3064.55     80.17 o 
   2 -10   2     2809.23     2788.25     74.97 o 
   3 -10   2     3140.89     3026.56     79.33 o 
   4 -10   2     5279.94     5172.74    121.16 o 
   5 -10   2      177.65      119.42     27.05 o 
   6 -10   2      905.29      797.35     50.86 o 
   7 -10   2       49.16        0.09     28.42 o 
 -10  -9   2     2172.90     1862.33     97.73 o 
  -9  -9   2     4109.64     3955.43    156.20 o 
  -8  -9   2     1232.87     1112.92     60.54 o 
  -7  -9   2     6887.72     7278.81    209.98 o 
  -6  -9   2       95.37      102.07     22.59 o 
  -5  -9   2       72.47      113.05     20.30 o 
  -4  -9   2      331.51      403.02     26.13 o 
  -3  -9   2     3492.77     3408.07     84.34 o 
  -2  -9   2     4602.94     4761.58     91.20 o 
  -1  -9   2     3702.07     3560.45     72.76 o 
   0  -9   2    15693.98    15525.44    339.66 o 
   1  -9   2      189.79      212.78     28.05 o 
   2  -9   2     9227.08     9278.67    201.09 o 
   3  -9   2     1025.46      857.49     39.87 o 
   4  -9   2        3.35      -12.83     19.64 o 
   5  -9   2      313.97      338.53     26.91 o 
   6  -9   2      925.16      830.08     45.44 o 
   7  -9   2     1871.62     1827.80     64.82 o 
   8  -9   2        1.07      -10.17     22.47 o 
 -11  -8   2     2458.24     2317.13    153.99 o 
 -10  -8   2      657.13      653.16     59.27 o 
  -9  -8   2      168.03      137.98     51.15 o 
  -8  -8   2      497.18      571.33     46.23 o 
  -7  -8   2     1790.73     1767.83    109.52 o 
  -6  -8   2     5043.96     4994.67    127.00 o 
  -5  -8   2       16.29       13.63     19.13 o 
  -4  -8   2    10166.35    10444.04    215.92 o 
  -3  -8   2     1241.26     1490.40     48.41 o 
  -2  -8   2    10944.99    10868.28    187.94 o 
  -1  -8   2     8765.83     8840.99    155.85 o 
   0  -8   2      528.41      432.40     23.38 o 
   1  -8   2      514.73      568.78     30.53 o 
   2  -8   2      108.31       95.53     19.89 o 
   3  -8   2     4853.37     4778.67    107.37 o 
   4  -8   2     1297.37     1295.59     42.71 o 
   5  -8   2     7829.18     7856.87    168.72 o 
   6  -8   2     4774.19     4560.75    105.45 o 
   7  -8   2      472.83      524.32     28.43 o 
   8  -8   2     1500.75     1547.44     67.32 o 
   9  -8   2        1.39      -12.46     28.71 o 
 -11  -7   2       95.75       45.35     32.76 o 
 -10  -7   2     2308.30     2372.92    127.38 o 
  -9  -7   2        3.36      -13.06     22.58 o 
  -8  -7   2     9385.04     9330.17    337.36 o 
  -7  -7   2     2151.77     2118.13     72.87 o 
  -6  -7   2     6588.57     6351.63    314.09 o 
  -5  -7   2     5577.07     5693.19    143.11 o 
  -4  -7   2      683.11      596.81     24.25 o 
  -3  -7   2      411.71      598.25     42.24 o 
  -2  -7   2      184.37      169.37     15.28 o 
  -1  -7   2     7786.98     7141.83    144.01 o 
   0  -7   2      194.87      231.95     22.40 o 
   1  -7   2    19614.50    19236.82    388.31 o 
   2  -7   2    10741.13    11003.98    212.31 o 
   3  -7   2     1664.04     1589.07     39.08 o 
   4  -7   2     9515.44     9623.55    178.48 o 
   5  -7   2        6.95      -18.70     18.70 o 
   6  -7   2      194.88      246.16     18.48 o 
   7  -7   2       54.60       29.90     15.30 o 
   8  -7   2     1424.22     1246.67     44.22 o 
   9  -7   2      363.87      386.80     31.75 o 
 -12  -6   2     1523.42     1637.14    131.00 o 
 -11  -6   2     1661.44     1805.09     99.42 o 
 -10  -6   2     1937.07     1998.90     89.48 o 
  -9  -6   2     6587.46     6632.60    168.13 o 
  -8  -6   2        6.30       18.73     19.50 o 
  -7  -6   2     3854.11     3807.08    135.16 o 
  -6  -6   2     2750.94     2873.19     80.73 o 
  -5  -6   2     3878.09     3546.60     87.37 o 
  -4  -6   2     3561.52     3075.15     70.89 o 
  -3  -6   2     2182.32     1920.93     47.31 o 
  -2  -6   2    18634.75    17519.18    291.73 o 
  -1  -6   2      493.91      394.61     25.33 o 
   0  -6   2    45128.04    44578.11   1025.85 o 
   1  -6   2     5771.06     6362.21    152.34 o 
   2  -6   2      892.00     1037.35     26.13 o 
   3  -6   2     1022.50     1187.62     31.70 o 
   4  -6   2      736.11      713.36     27.43 o 
   5  -6   2     4503.36     4243.42     85.38 o 
   6  -6   2      112.43       59.39     17.40 o 
   7  -6   2    12460.91    12358.28    228.60 o 
   8  -6   2     1078.16     1038.73     40.92 o 
   9  -6   2     4102.83     4165.33     88.41 o 
  10  -6   2     1078.75     1068.01     42.41 o 
 -12  -5   2        0.46       24.90     31.35 o 
 -11  -5   2     1045.17     1046.38     95.57 o 
 -10  -5   2      431.01      443.98     35.45 o 
  -9  -5   2      975.98     1067.74     39.57 o 
  -8  -5   2     2511.45     2443.23     72.45 o 
  -7  -5   2     2281.67     2364.22     78.26 o 
  -6  -5   2    18185.43    16473.58    328.77 o 
  -5  -5   2       18.40       65.88     13.56 o 
  -4  -5   2    17241.35    15198.27    493.99 o 
  -3  -5   2     3428.34     3427.52     70.35 o 
  -2  -5   2     2059.29     1736.21     65.12 o 
  -1  -5   2      603.43      832.87     29.10 o 
   0  -5   2       11.19       90.80     15.85 o 
   1  -5   2    10475.73    10219.07    172.45 o 
   2  -5   2     3818.24     4027.64     72.68 o 
   3  -5   2    29355.94    28787.76    510.19 o 
   4  -5   2     1847.27     1992.43     45.62 o 
   5  -5   2     5622.42     5469.82    106.51 o 
   6  -5   2     4630.09     4874.49     90.84 o 
   7  -5   2      160.76      147.41     15.86 o 
   8  -5   2      402.83      431.65     21.05 o 
   9  -5   2        0.49      -13.80     14.06 o 
  10  -5   2      675.76      616.55     28.38 o 
  11  -5   2       55.46       52.11     21.31 o 
 -12  -4   2       91.73       99.08     28.63 o 
 -11  -4   2      196.44      208.74     41.96 o 
 -10  -4   2     4949.53     5079.80    142.32 o 
  -9  -4   2      474.37      450.14     25.50 o 
  -8  -4   2     9232.55     9105.10    181.99 o 
  -7  -4   2     8249.64     7552.12    169.99 o 
  -6  -4   2     4130.78     3770.13     83.80 o 
  -5  -4   2     8479.27     7876.34    269.29 o 
  -4  -4   2      278.52      443.89     22.24 o 
  -3  -4   2     2499.38     2431.25     70.26 o 
  -2  -4   2      675.30      526.55     18.71 o 
  -1  -4   2    11290.23    11345.63    201.60 o 
   0  -4   2    12114.89    11655.95    240.72 o 
   1  -4   2    26308.85    26104.12    467.16 o 
   2  -4   2    71241.74    73092.84   1282.19 o 
   3  -4   2     1091.03      938.43     24.50 o 
   4  -4   2     4237.25     4361.48     79.80 o 
   5  -4   2      471.78      596.57     20.98 o 
   6  -4   2     1895.01     1820.59     41.41 o 
   7  -4   2      743.53      651.51     38.36 o 
   8  -4   2     4580.45     4269.46     82.52 o 
   9  -4   2     9427.30     9408.66    166.84 o 
  10  -4   2      182.80      120.19     17.30 o 
  11  -4   2     5329.64     5524.03    129.24 o 
 -12  -3   2     1818.01     2193.48    100.37 o 
 -11  -3   2     1895.59     1980.51     73.67 o 
 -10  -3   2     1341.02     1465.17     52.02 o 
  -9  -3   2     4508.47     4347.18    105.59 o 
  -8  -3   2     1099.65      985.20     35.79 o 
  -7  -3   2     1427.78     1493.72     43.29 o 
  -6  -3   2      232.54      235.86     17.04 o 
  -5  -3   2    13842.88    14027.95    373.04 o 
  -4  -3   2    18809.44    17474.48    330.01 o 
  -3  -3   2    12516.80    12535.68    264.18 o 
  -2  -3   2    39408.48    37576.81    909.01 o 
  -1  -3   2     1993.91     2132.75     36.60 o 
   0  -3   2     3435.31     3144.89     81.82 o 
   1  -3   2     4828.36     5507.07    129.75 o 
   2  -3   2     4811.74     5977.74    114.90 o 
   3  -3   2     8094.64     8319.92    142.63 o 
   4  -3   2     8285.60     8944.75    153.98 o 
   5  -3   2    18807.94    18090.22    304.42 o 
   6  -3   2       43.05       77.01     12.02 o 
   7  -3   2     6732.53     6404.02    115.83 o 
   8  -3   2     1096.94     1125.91     32.65 o 
   9  -3   2      778.61      718.36     26.28 o 
  10  -3   2     1158.38     1237.14     36.80 o 
  11  -3   2        2.27        1.77     15.63 o 
  12  -3   2      154.12      170.20     24.59 o 
 -12  -2   2       15.81       14.09     23.93 o 
 -11  -2   2      220.27      199.42     29.35 o 
 -10  -2   2      143.98      206.66     24.13 o 
  -9  -2   2     2042.25     2211.32     64.04 o 
  -8  -2   2    10875.87    10969.37    214.41 o 
  -7  -2   2     1630.67     1665.83     45.03 o 
  -6  -2   2    20629.72    20549.21    387.84 o 
  -5  -2   2     2094.29     2056.52     49.52 o 
  -4  -2   2    13560.35    13187.04    252.46 o 
  -3  -2   2      837.00      797.16     38.67 o 
  -2  -2   2     1872.75     1593.63     56.75 o 
  -1  -2   2     3033.60     3045.22     80.85 o 
   0  -2   2     1046.33     1426.27     33.72 o 
   1  -2   2    14089.78    15228.17    310.13 o 
   2  -2   2      438.35      735.25     22.66 o 
   3  -2   2    69905.16    73128.75   1329.11 o 
   4  -2   2    34906.75    36148.07    659.75 o 
   5  -2   2    13308.99    13111.30    222.76 o 
   6  -2   2     1725.01     1648.82     37.99 o 
   7  -2   2       15.11       18.67     11.04 o 
   8  -2   2      972.79      932.09     29.06 o 
   9  -2   2      616.46      721.01     25.94 o 
  10  -2   2     7003.22     6938.17    127.40 o 
  11  -2   2     2219.96     2186.93     55.81 o 
  12  -2   2     2170.49     2337.02     70.02 o 
 -12  -1   2     1538.35     1640.56     66.05 o 
 -11  -1   2        1.00      -18.97     21.90 o 
 -10  -1   2     5059.92     5458.75    128.67 o 
  -9  -1   2      862.54      753.59     35.53 o 
  -8  -1   2    11284.44    11458.80    244.57 o 
  -7  -1   2     9483.33     9248.11    181.98 o 
  -6  -1   2      260.80      192.22     16.98 o 
  -5  -1   2      938.09     1145.02     32.56 o 
  -4  -1   2     2904.83     3120.06     73.32 o 
  -3  -1   2    25714.76    26449.61    535.02 o 
  -2  -1   2     3938.07     3577.33     89.69 o 
  -1  -1   2    37549.16    36442.70   1801.70 o 
   0  -1   2    30088.45    30339.80   1061.19 o 
   1  -1   2     2388.38     2685.45     57.03 o 
   2  -1   2    21249.63    22029.25    407.67 o 
   3  -1   2    14690.00    16528.24    335.19 o 
   4  -1   2     1398.65     1989.33     43.77 o 
   5  -1   2      208.59      218.79     13.67 o 
   6  -1   2    10634.25    11053.33    190.03 o 
   7  -1   2    13144.44    12616.78    216.34 o 
   8  -1   2     1859.18     1900.22     44.00 o 
   9  -1   2     8430.58     8042.27    143.47 o 
  10  -1   2        4.68       15.33     14.48 o 
  11  -1   2     1499.26     1457.97     52.09 o 
  12  -1   2      815.07      845.20     34.69 o 
 -12   0   2     1100.73     1161.59     59.62 o 
 -11   0   2     1428.80     1545.55     62.37 o 
 -10   0   2      162.75      185.92     24.71 o 
  -9   0   2      199.84      210.19     22.40 o 
  -8   0   2       10.85        5.58     18.00 o 
  -7   0   2     7958.90     7794.14    154.91 o 
  -6   0   2     8343.96     8842.99    173.07 o 
  -5   0   2    18634.03    19103.48    358.86 o 
  -4   0   2    17571.06    17715.72    362.85 o 
  -3   0   2     1409.37     1592.27     41.56 o 
  -2   0   2    18578.57    18924.17    383.19 o 
  -1   0   2        3.95       79.85     11.06 o 
   0   0   2      868.14     1193.94     41.12 o 
   1   0   2     3266.49     3518.88     96.56 o 
   2   0   2     3538.11     4137.04     77.55 o 
   3   0   2    11611.90    12801.42    212.96 o 
   4   0   2     7496.98     7773.61    224.90 o 
   5   0   2    49001.58    50202.23    926.41 o 
   6   0   2     2251.55     2275.33     52.35 o 
   7   0   2    12949.42    13072.64    246.51 o 
   8   0   2      118.85      140.05     15.56 o 
   9   0   2      517.26      463.24     21.29 o 
  10   0   2      139.70      171.27     18.79 o 
  11   0   2     2146.95     2279.90     53.83 o 
  12   0   2     3559.67     3767.79     82.24 o 
  13   0   2       14.60       34.70     27.71 o 
 -12   1   2       75.75       60.32     35.39 o 
 -11   1   2      677.17      629.48     34.02 o 
 -10   1   2      723.85      813.45     36.44 o 
  -9   1   2     1448.97     1415.07     48.72 o 
  -8   1   2     7540.59     7918.35    173.91 o 
  -7   1   2      168.60      189.68     19.56 o 
  -6   1   2    32217.68    33669.01    628.77 o 
  -5   1   2     5494.67     5604.21    112.66 o 
  -4   1   2     2392.93     2926.89     68.94 o 
  -3   1   2      515.90      616.91     37.12 o 
  -2   1   2     6279.21     6393.67    133.02 o 
  -1   1   2     8402.30     8847.11    180.14 o 
   0   1   2     1611.30     1909.13     59.25 o 
   1   1   2    46423.97    49857.41   1176.44 o 
   2   1   2    14230.92    15223.56    351.77 o 
   3   1   2    31820.46    34561.41    720.72 o 
   4   1   2    25291.05    26881.19    629.72 o 
   5   1   2      816.00      875.39     31.49 o 
   6   1   2      355.39      339.97     15.34 o 
   7   1   2      315.51      337.76     15.79 o 
   8   1   2     8477.12     8796.13    145.71 o 
   9   1   2     3959.07     3775.16     82.61 o 
  10   1   2     7675.80     7714.87    153.62 o 
  11   1   2     5211.90     5088.46    112.39 o 
  12   1   2     1065.50     1127.02     40.30 o 
  13   1   2     1133.97     1241.15     51.62 o 
 -11   2   2        4.69      -19.36     19.36 o 
 -10   2   2     4554.67     4762.44    114.27 o 
  -9   2   2      836.44      874.87     37.50 o 
  -8   2   2      597.12      662.07     25.72 o 
  -7   2   2     1122.92     1306.73     36.82 o 
  -6   2   2     2501.23     2475.23     50.64 o 
  -5   2   2    12846.63    12466.98    213.95 o 
  -4   2   2     2163.43     2685.59     53.64 o 
  -3   2   2    37931.41    38691.12    763.97 o 
  -2   2   2     6518.19     7186.29    149.31 o 
  -1   2   2    13973.36    14347.18    380.32 o 
   0   2   2    15101.25    16092.88    378.07 o 
   1   2   2     1114.06     1317.42     50.57 o 
   2   2   2     1390.15     1648.66     65.12 o 
   3   2   2      154.94      225.41     15.99 o 
   4   2   2     5048.94     5413.04    247.02 o 
   5   2   2     5173.27     5536.02    150.15 o 
   6   2   2    20157.22    20421.73    627.95 o 
   7   2   2    17785.85    18350.00    358.14 o 
   8   2   2     1236.87     1381.18     44.87 o 
   9   2   2     5016.16     5214.38    100.22 o 
  10   2   2      412.61      382.96     23.20 o 
  11   2   2      196.81      223.03     21.08 o 
  12   2   2        4.85      -17.43     17.43 o 
  13   2   2     1914.86     2252.14    123.46 o 
 -11   3   2      678.90      860.27     39.64 o 
 -10   3   2       46.13       17.54     17.47 o 
  -9   3   2      803.53      791.18     33.33 o 
  -8   3   2      149.40      120.90     20.52 o 
  -7   3   2     4536.74     4503.19     82.61 o 
  -6   3   2     5013.06     5195.84    102.63 o 
  -5   3   2     7861.48     7546.72    142.39 o 
  -4   3   2    44337.30    46165.39    821.24 o 
  -3   3   2      989.88     1013.70     46.74 o 
  -2   3   2    12563.55    15070.97    271.35 o 
  -1   3   2     3027.06     2924.05     59.62 o 
   0   3   2     2494.41     2186.55     54.19 o 
   1   3   2      466.38      579.75     21.45 o 
   2   3   2    25014.30    25891.31    615.29 o 
   3   3   2    51599.70    55198.13   1365.00 o 
   4   3   2       17.23       63.87     14.68 o 
   5   3   2    41288.12    42844.86   1084.22 o 
   6   3   2     3613.74     3422.84    100.76 o 
   7   3   2     1299.19     1452.93     72.02 o 
   8   3   2       16.96        5.28     15.05 o 
   9   3   2      179.81      199.16     27.48 o 
  10   3   2     3110.98     3154.65     76.62 o 
  11   3   2       13.77        4.91     16.30 o 
  12   3   2     7703.63     8042.85    182.18 o 
  13   3   2      526.11      506.61     33.08 o 
 -11   4   2     2074.53     2069.92     73.68 o 
 -10   4   2     2743.83     2802.03     68.34 o 
  -9   4   2     2249.64     2212.65     55.85 o 
  -8   4   2     8500.95     8262.09    158.99 o 
  -7   4   2       32.09       54.32     15.03 o 
  -6   4   2     3718.78     3750.15     69.79 o 
  -5   4   2     5729.24     6112.06    106.16 o 
  -4   4   2     7357.83     7451.59    126.21 o 
  -3   4   2     6944.09     6282.93    100.57 o 
  -2   4   2      234.69      180.69      9.42 o 
  -1   4   2    45508.46    45012.02    670.65 o 
   0   4   2       55.25      216.43      9.60 o 
   1   4   2    34194.27    34605.75    657.80 o 
   2   4   2     1698.13     2125.70     37.83 o 
   3   4   2     3345.23     3636.93     76.00 o 
   4   4   2       47.48       79.11     12.50 o 
   5   4   2     1426.30     1318.63     51.04 o 
   6   4   2     3253.67     3130.79     95.86 o 
   7   4   2       56.82       96.47     28.65 o 
   8   4   2    19839.50    19911.18    513.13 o 
   9   4   2     2633.34     2828.49     79.88 o 
  10   4   2     2979.33     3140.12     77.05 o 
  11   4   2     1332.57     1378.65     56.93 o 
  12   4   2      220.53      240.68     25.80 o 
  13   4   2      264.98      272.83     27.96 o 
 -10   5   2     1650.81     1653.39     53.79 o 
  -9   5   2      521.36      548.37     36.89 o 
  -8   5   2      260.28      235.55     18.73 o 
  -7   5   2     1993.80     1896.33     44.58 o 
  -6   5   2       89.16      106.28     14.33 o 
  -5   5   2    10611.33    10302.11    152.41 o 
  -4   5   2      656.61      678.81     20.72 o 
  -3   5   2    25487.66    24624.28    378.83 o 
  -2   5   2    20036.54    20741.59    304.47 o 
  -1   5   2    12934.40    13137.90    199.80 o 
   0   5   2     3092.84     3826.01     89.40 o 
   1   5   2     6274.62     6049.94     97.53 o 
   2   5   2     2203.72     1899.70     36.30 o 
   3   5   2      509.35      634.71     31.67 o 
   4   5   2    26348.07    25710.78    673.45 o 
   5   5   2     8734.08     8969.16    313.85 o 
   6   5   2     8811.09     8529.43    232.67 o 
   7   5   2    19899.67    21222.04    549.87 o 
   8   5   2      270.07      339.78     41.64 o 
   9   5   2     2051.46     2315.46     70.75 o 
  10   5   2       59.27       78.74     18.97 o 
  11   5   2      168.78      185.07     21.92 o 
  12   5   2      630.39      731.42     36.94 o 
  13   5   2     1071.95     1117.58     49.77 o 
 -10   6   2      152.92      171.50     32.31 o 
  -9   6   2     2534.47     2628.37     71.10 o 
  -8   6   2      569.98      439.88     23.90 o 
  -7   6   2     6854.22     6742.27    131.29 o 
  -6   6   2     7685.12     7502.22    143.45 o 
  -5   6   2     2280.81     2133.62     49.73 o 
  -4   6   2     9453.76     9324.19    161.45 o 
  -3   6   2     3627.65     4072.16     71.21 o 
  -2   6   2     1853.85     1909.43     37.94 o 
  -1   6   2       52.08       47.24      8.47 o 
   0   6   2     5001.64     4722.27     83.30 o 
   1   6   2    21610.11    21057.32    343.46 o 
   2   6   2    11039.79    10906.54    173.27 o 
   3   6   2    40185.46    39763.43    718.99 o 
   4   6   2        3.72      130.55     34.75 o 
   5   6   2     3757.59     3673.65     88.63 o 
   6   6   2      759.03      874.46     45.18 o 
   7   6   2     1040.92     1030.14     59.51 o 
   8   6   2      383.12      371.63     33.93 o 
   9   6   2      534.92      484.98     32.39 o 
  10   6   2    10132.88    10542.50    251.79 o 
  11   6   2        7.11       -0.05     18.40 o 
  12   6   2     2663.12     3033.52    122.64 o 
  13   6   2      188.73      238.92     28.37 o 
  -9   7   2      330.44      375.13     33.01 o 
  -8   7   2     3772.62     3762.03     92.27 o 
  -7   7   2      181.33      223.89     22.47 o 
  -6   7   2        3.12       24.12     14.41 o 
  -5   7   2     1836.94     1846.00     43.16 o 
  -4   7   2     3913.35     4084.90     95.04 o 
  -3   7   2    13817.05    13889.74    223.03 o 
  -2   7   2     1898.37     2015.10     40.66 o 
  -1   7   2    27029.00    27009.26    406.87 o 
   0   7   2     1225.77     1272.76     30.86 o 
   1   7   2     9520.01     9444.18    160.59 o 
   2   7   2      250.28      367.69     15.54 o 
   3   7   2     1453.68     1391.58     54.67 o 
   4   7   2     1090.11      909.99     28.51 o 
   5   7   2     1251.72     1309.47     41.71 o 
   6   7   2    14003.80    13057.39    350.99 o 
   7   7   2       58.51       67.18     26.27 o 
   8   7   2     9324.79     9261.62    257.24 o 
   9   7   2     4187.32     4370.59    183.84 o 
  10   7   2     2324.90     2408.82    100.28 o 
  11   7   2     1227.59     1449.39     49.97 o 
  12   7   2      119.89      118.83     22.78 o 
  -8   8   2      341.76      367.04     31.48 o 
  -7   8   2     1453.36     1539.73     50.00 o 
  -6   8   2      120.08      137.03     20.23 o 
  -5   8   2    10427.53    10316.32    222.59 o 
  -4   8   2     3172.94     3004.72     86.91 o 
  -3   8   2     8645.83     8759.55    144.71 o 
  -2   8   2     8235.98     8138.37    129.73 o 
  -1   8   2       19.55       53.66     10.67 o 
   0   8   2       47.10       64.62     13.34 o 
   1   8   2      203.43      325.74     16.41 o 
   2   8   2     3531.18     3568.98     64.63 o 
   3   8   2     3084.35     2944.06     55.73 o 
   4   8   2    22772.26    22635.20    385.80 o 
   5   8   2    19619.91    19273.19    402.02 o 
   6   8   2     2859.11     2487.80    121.42 o 
   7   8   2     3936.93     3723.55    120.79 o 
   8   8   2       29.24       42.45     26.84 o 
   9   8   2        0.07       41.39     27.85 o 
  10   8   2       10.14      -27.10     27.10 o 
  11   8   2     1118.22     1141.02     50.34 o 
  12   8   2     3376.38     3501.87    154.51 o 
  -7   9   2     3250.72     3371.88    127.86 o 
  -6   9   2     2880.84     2865.62     87.01 o 
  -5   9   2       15.66       -1.20     16.27 o 
  -4   9   2       57.48      114.34     16.97 o 
  -3   9   2        3.99        8.19     13.40 o 
  -2   9   2     6990.07     7263.70    127.97 o 
  -1   9   2     4408.63     4192.48     86.21 o 
   0   9   2     9401.96     9837.81    186.23 o 
   1   9   2    14479.44    14592.88    244.55 o 
   2   9   2     1296.56     1292.79     33.20 o 
   3   9   2     6244.32     6251.38    127.34 o 
   4   9   2      313.26      341.65     22.55 o 
   5   9   2      411.62      400.87     32.70 o 
   6   9   2       30.58       28.13     22.83 o 
   7   9   2     2706.09     2926.24    102.95 o 
   8   9   2     7326.38     7019.56    334.10 o 
   9   9   2      712.80      623.32     46.52 o 
  10   9   2     4405.25     4293.04    233.80 o 
  11   9   2      177.35      100.62     26.40 o 
  12   9   2     1861.65     1791.04    113.17 o 
  -6  10   2      348.05      418.20     41.95 o 
  -5  10   2      765.06      873.71     42.01 o 
  -4  10   2     1233.18     1242.04     44.13 o 
  -3  10   2     9640.98     9634.61    200.75 o 
  -2  10   2       68.65       53.64     17.70 o 
  -1  10   2    12092.46    12480.36    234.46 o 
   0  10   2     2694.53     2408.52     60.94 o 
   1  10   2     1486.88     1434.56     41.91 o 
   2  10   2      311.25      343.95     24.06 o 
   3  10   2       12.31        5.20     22.89 o 
   4  10   2     2514.50     2670.34     84.86 o 
   5  10   2       42.10       53.27     24.35 o 
   6  10   2    17409.53    17533.54    416.02 o 
   7  10   2     2282.38     2203.52     86.53 o 
   8  10   2     6065.27     6032.25    179.93 o 
   9  10   2     1162.83     1121.82     61.07 o 
  10  10   2      368.41      403.37     42.55 o 
  11  10   2       38.95       -0.89     43.05 o 
  -5  11   2     6095.52     6586.13    193.40 o 
  -4  11   2     1100.46     1086.18     61.51 o 
  -3  11   2       69.37       77.93     19.91 o 
  -2  11   2       47.54       79.27     22.72 o 
  -1  11   2      642.79      611.45     46.34 o 
   0  11   2     2766.89     3136.12    115.25 o 
   1  11   2       59.22       51.74     31.67 o 
   2  11   2    11608.40    12639.67    545.77 o 
   3  11   2     4152.60     4080.15    144.70 o 
   4  11   2     4650.01     4850.30    165.55 o 
   5  11   2     2869.00     2849.85     88.94 o 
   6  11   2       24.88      -12.09     27.31 o 
   7  11   2      500.15      508.65     55.87 o 
   8  11   2      131.16      139.19     33.41 o 
   9  11   2     1848.72     2060.00    125.10 o 
  10  11   2     1320.59     1242.24     64.86 o 
  -4  12   2      617.45      630.65     66.19 o 
  -3  12   2      630.75      733.06     41.20 o 
  -2  12   2     2717.61     2856.20    143.87 o 
  -1  12   2     5005.15     5565.81    265.13 o 
   0  12   2     1618.96     1918.32    155.37 o 
   1  12   2     7349.22     8152.54    258.96 o 
   2  12   2        0.14        3.06     29.98 o 
   3  12   2     2059.32     2258.72    103.34 o 
   4  12   2      700.84      779.35     54.15 o 
   5  12   2      271.70      326.41     41.01 o 
   6  12   2     1463.67     1513.57     91.70 o 
   7  12   2     2033.93     2214.73    105.83 o 
   8  12   2     6945.85     7230.82    208.55 o 
   9  12   2       36.90       30.02     32.07 o 
  -2  13   2       52.94       26.32     42.41 o 
  -1  13   2      431.00      590.63    100.86 o 
   0  13   2      139.72      118.41     44.58 o 
   1  13   2      374.03      402.57     56.22 o 
   2  13   2      274.21      400.36     52.54 o 
   3  13   2      491.33      502.21     47.08 o 
   4  13   2     6324.28     6955.76    224.12 o 
   5  13   2      169.24      197.22     47.08 o 
   6  13   2     4436.71     4773.02    195.18 o 
   7  13   2      693.57      655.03     88.54 o 
   8  13   2      148.32      206.20     49.27 o 
   1  14   2      823.31      895.76     75.54 o 
   2  14   2     3461.77     3974.57    182.03 o 
   3  14   2     1748.36     1982.23     89.74 o 
   4  14   2      449.26      630.99     69.89 o 
   5  14   2      830.59      905.38     70.25 o 
   6  14   2      342.94      453.74     56.24 o 
  -5 -13   3     2090.58     2137.07     68.88 o 
  -4 -13   3     1948.31     1877.44     71.91 o 
  -3 -13   3       78.08      113.25     26.32 o 
  -2 -13   3       33.12       79.65     22.71 o 
  -1 -13   3       55.37       67.34     23.22 o 
   0 -13   3     1620.62     1691.16     64.18 o 
   1 -13   3      447.71      413.86     35.44 o 
  -7 -12   3       43.61       29.46     38.00 o 
  -6 -12   3      587.18      492.98     38.33 o 
  -5 -12   3        4.16        1.23     22.06 o 
  -4 -12   3      802.59      812.62     37.33 o 
  -3 -12   3     4159.78     4192.94    127.52 o 
  -2 -12   3     1177.56     1193.54     44.38 o 
  -1 -12   3     6363.61     6253.25    157.19 o 
   0 -12   3      280.63      249.14     26.69 o 
   1 -12   3     5059.49     4794.95    126.55 o 
   2 -12   3      675.77      652.13     80.69 o 
   3 -12   3       68.74       27.82     28.06 o 
   4 -12   3      141.71      166.21     31.41 o 
  -8 -11   3      480.23      344.49     48.89 o 
  -7 -11   3     1532.64     1670.86     90.62 o 
  -6 -11   3      520.91      536.06     38.58 o 
  -5 -11   3     3976.22     4085.04     97.81 o 
  -4 -11   3       65.64       66.74     21.26 o 
  -3 -11   3     5922.33     6161.43    137.80 o 
  -2 -11   3     1300.12     1227.27     41.16 o 
  -1 -11   3     1630.55     1648.43     57.35 o 
   0 -11   3      289.20      244.26     24.05 o 
   1 -11   3      500.14      499.24     38.69 o 
   2 -11   3     1544.45     1677.58     56.79 o 
   3 -11   3      101.64      124.77     24.52 o 
   4 -11   3     4570.59     4429.78    129.36 o 
   5 -11   3     1609.67     1514.75     62.66 o 
  -9 -10   3     4546.99     4614.13    175.04 o 
  -8 -10   3      921.27      931.35     68.04 o 
  -7 -10   3     7498.20     8068.26    274.95 o 
  -6 -10   3     3734.68     3739.92    114.03 o 
  -5 -10   3     1527.93     1563.96     51.60 o 
  -4 -10   3      974.07      922.91     39.24 o 
  -3 -10   3      152.27      113.56     21.93 o 
  -2 -10   3     2787.77     2798.72     65.39 o 
  -1 -10   3     1802.01     1770.76     65.61 o 
   0 -10   3     8131.17     7908.92    206.92 o 
   1 -10   3     6796.75     6528.89    149.09 o 
   2 -10   3     5232.58     5268.20    161.50 o 
   3 -10   3     7927.34     7436.10    166.44 o 
   4 -10   3      112.67       80.52     23.85 o 
   5 -10   3       23.46       69.39     24.11 o 
   6 -10   3      167.56      214.99     33.28 o 
 -10  -9   3     1548.69     1472.74    119.47 o 
  -9  -9   3      181.27      236.93     46.55 o 
  -8  -9   3     2370.00     2494.48     90.01 o 
  -7  -9   3      418.28      435.13     51.96 o 
  -6  -9   3      721.07      671.45     54.64 o 
  -5  -9   3     1260.10     1340.50     52.63 o 
  -4  -9   3     2620.64     2635.71     69.85 o 
  -3  -9   3     5871.26     6044.50    133.61 o 
  -2  -9   3      638.66      655.55     28.27 o 
  -1  -9   3    10005.93    10096.19    176.10 o 
   0  -9   3       99.92       70.07     21.31 o 
   1  -9   3     6017.65     5998.79    137.40 o 
   2  -9   3      438.03      330.99     29.26 o 
   3  -9   3      116.03      133.38     24.41 o 
   4  -9   3     1116.78     1162.27     48.04 o 
   5  -9   3     1040.31     1070.63     46.46 o 
   6  -9   3     4622.48     4605.48    164.01 o 
   7  -9   3       34.90        1.95     26.10 o 
   8  -9   3     2951.55     3023.43    108.71 o 
 -10  -8   3        1.58      -17.22     56.53 o 
  -9  -8   3      162.91      126.08     43.46 o 
  -8  -8   3     2387.05     2139.79     95.44 o 
  -7  -8   3     7405.82     7628.68    262.38 o 
  -6  -8   3      265.02      261.34     30.46 o 
  -5  -8   3    17593.74    17953.38    448.93 o 
  -4  -8   3      617.80      698.06     32.14 o 
  -3  -8   3     7765.11     7666.60    181.01 o 
  -2  -8   3     1377.79     1357.80     57.47 o 
  -1  -8   3      290.70      251.83     24.80 o 
   0  -8   3     2078.65     2035.12     61.18 o 
   1  -8   3      373.07      328.34     27.41 o 
   2  -8   3    15237.84    14775.38    342.46 o 
   3  -8   3      808.28      828.51     38.76 o 
   4  -8   3    19124.12    18651.80    379.99 o 
   5  -8   3     6994.79     6559.44    143.63 o 
   6  -8   3      218.23      229.46     22.07 o 
   7  -8   3       30.69       24.18     18.57 o 
   8  -8   3        7.67       22.32     21.66 o 
   9  -8   3      526.36      511.23     35.42 o 
 -11  -7   3     2771.41     2552.57    163.06 o 
 -10  -7   3      232.97      184.17     65.96 o 
  -9  -7   3     6230.42     6011.94    179.10 o 
  -8  -7   3     1717.09     1769.78     73.37 o 
  -7  -7   3     3290.83     3257.94    105.98 o 
  -6  -7   3     6109.60     6551.19    229.34 o 
  -5  -7   3      234.14      202.31     29.28 o 
  -4  -7   3      554.28      486.01     36.86 o 
  -3  -7   3      614.89      609.73     29.14 o 
  -2  -7   3     9603.02     9046.38    157.33 o 
  -1  -7   3     6714.96     6592.34    124.85 o 
   0  -7   3     9401.21     8942.97    176.79 o 
   1  -7   3    14054.06    14175.46    328.23 o 
   2  -7   3      904.93      870.47     32.79 o 
   3  -7   3     6827.90     7070.44    151.53 o 
   4  -7   3        6.36       -4.46     14.71 o 
   5  -7   3       52.03       65.31     19.18 o 
   6  -7   3     1165.68     1217.95     42.57 o 
   7  -7   3     2153.80     2006.30     57.33 o 
   8  -7   3     2571.23     2607.66     69.58 o 
   9  -7   3      851.01      887.14     56.74 o 
 -11  -6   3      869.58      905.88     88.89 o 
 -10  -6   3     2452.69     2667.21    177.92 o 
  -9  -6   3      381.65      309.39     43.08 o 
  -8  -6   3       62.18       88.82     22.41 o 
  -7  -6   3       51.93       49.49     20.99 o 
  -6  -6   3     8339.91     7994.00    180.88 o 
  -5  -6   3     5459.65     5010.53    118.62 o 
  -4  -6   3     6727.44     6255.70    209.11 o 
  -3  -6   3    16782.94    16681.34    392.05 o 
  -2  -6   3     3015.84     2759.18     72.17 o 
  -1  -6   3    17489.21    17392.59    306.30 o 
   0  -6   3      977.65     1248.22     46.15 o 
   1  -6   3        6.36       46.86     11.90 o 
   2  -6   3      102.88      128.68     10.75 o 
   3  -6   3     6711.49     6292.51    119.28 o 
   4  -6   3     9418.16     9404.50    174.45 o 
   5  -6   3     1752.09     1613.01     41.37 o 
   6  -6   3    21473.12    20879.17    376.84 o 
   7  -6   3     1470.75     1453.85     41.33 o 
   8  -6   3     1861.78     1901.57     49.43 o 
   9  -6   3       79.77       66.85     17.49 o 
  10  -6   3       68.24       36.51     19.66 o 
 -11  -5   3       59.53       54.49     32.41 o 
 -10  -5   3      707.58      769.92     53.64 o 
  -9  -5   3     3635.81     3598.70    107.60 o 
  -8  -5   3     1182.99     1150.41     45.47 o 
  -7  -5   3    21523.19    20826.31    480.28 o 
  -6  -5   3       68.78       86.06     17.29 o 
  -5  -5   3    18402.03    16999.67    366.98 o 
  -4  -5   3     6053.19     6241.63    138.23 o 
  -3  -5   3       69.33      123.01     14.98 o 
  -2  -5   3     2465.83     2207.62     52.46 o 
  -1  -5   3       32.52       78.89     13.40 o 
   0  -5   3    17072.98    15910.81    364.40 o 
   1  -5   3       84.93      152.24     24.55 o 
   2  -5   3    33689.33    33194.70    587.48 o 
   3  -5   3     6625.41     7085.86    132.46 o 
   4  -5   3     7084.93     7007.59    131.74 o 
   5  -5   3     5522.25     5923.69    106.56 o 
   6  -5   3       21.75       29.74     12.05 o 
   7  -5   3      240.61      234.96     16.87 o 
   8  -5   3      345.56      355.47     20.07 o 
   9  -5   3     3119.89     3049.63     64.26 o 
  10  -5   3      682.08      728.46     30.96 o 
  11  -5   3     2668.34     2647.90     65.94 o 
 -12  -4   3       87.54      101.70     28.65 o 
 -11  -4   3     3882.41     4389.13    244.27 o 
 -10  -4   3      461.85      461.71     55.03 o 
  -9  -4   3     3043.25     3022.11    107.22 o 
  -8  -4   3     1912.61     1772.85     56.52 o 
  -7  -4   3     2399.82     2096.11     65.32 o 
  -6  -4   3      684.44      713.03     45.88 o 
  -5  -4   3      821.79      959.73     33.94 o 
  -4  -4   3    12311.76    10978.36    212.56 o 
  -3  -4   3      573.52      423.99     23.17 o 
  -2  -4   3    18050.01    16957.02    322.36 o 
  -1  -4   3     4859.53     4561.48     89.28 o 
   0  -4   3    15511.82    14739.22    337.14 o 
   1  -4   3    21118.40    20743.29    468.30 o 
   2  -4   3      103.27      334.51     22.72 o 
   3  -4   3     1890.64     2253.31     45.52 o 
   4  -4   3      319.18      378.75     15.67 o 
   5  -4   3     7626.11     7114.55    125.63 o 
   6  -4   3     1940.53     1808.26     41.23 o 
   7  -4   3     5121.72     4830.02     90.74 o 
   8  -4   3    11676.99    11377.90    197.78 o 
   9  -4   3       88.06       41.82     15.02 o 
  10  -4   3     2895.62     2950.71     63.41 o 
  11  -4   3        4.95        3.75     17.33 o 
 -12  -3   3     1590.71     1723.78    110.27 o 
 -11  -3   3     1068.30     1123.22     69.33 o 
 -10  -3   3      831.32      777.87     37.08 o 
  -9  -3   3      191.11      191.34     30.11 o 
  -8  -3   3     2454.41     2574.78     71.13 o 
  -7  -3   3     1249.69     1139.14     37.71 o 
  -6  -3   3    14828.38    14815.10    284.41 o 
  -5  -3   3    25057.05    23750.71    447.61 o 
  -4  -3   3    11099.32    10701.08    272.79 o 
  -3  -3   3    42436.14    38512.20    715.04 o 
  -2  -3   3      844.51     1146.50     36.21 o 
  -1  -3   3       87.49      262.83     38.57 o 
   0  -3   3     1869.05     1653.40     40.72 o 
   1  -3   3     6170.40     7067.22    165.75 o 
   2  -3   3     7546.38     6810.72    144.54 o 
   3  -3   3     9715.36    10354.98    195.14 o 
   4  -3   3    39186.31    37645.20    690.27 o 
   5  -3   3       14.69       47.05     10.19 o 
   6  -3   3    15470.82    15386.34    261.12 o 
   7  -3   3     2396.16     2578.62     54.21 o 
   8  -3   3       77.42       78.96     14.04 o 
   9  -3   3      106.25       70.33     14.91 o 
  10  -3   3       72.13       85.48     16.20 o 
  11  -3   3     2205.83     2215.50     52.81 o 
  12  -3   3       21.70        1.76     18.11 o 
 -12  -2   3      222.35      265.92     32.79 o 
 -11  -2   3      772.13      812.50     44.99 o 
 -10  -2   3     1915.05     1979.43     61.98 o 
  -9  -2   3     6477.88     6446.98    147.68 o 
  -8  -2   3      419.87      461.81     45.87 o 
  -7  -2   3     8835.04     8707.13    189.94 o 
  -6  -2   3     2073.61     1990.01     50.16 o 
  -5  -2   3     4056.61     3876.25     82.67 o 
  -4  -2   3     3057.87     3187.98    105.18 o 
  -3  -2   3     2050.35     2270.27     87.20 o 
  -2  -2   3    11485.65    10455.71    199.56 o 
  -1  -2   3       54.24      226.44     26.75 o 
   0  -2   3    19812.56    19957.21    405.13 o 
   1  -2   3      235.98      278.12     39.06 o 
   2  -2   3    26124.06    25530.33    515.73 o 
   3  -2   3    18429.48    18951.87    385.57 o 
   4  -2   3     2367.25     1874.94     46.61 o 
   5  -2   3     3750.37     4021.59     82.33 o 
   6  -2   3        6.75       42.65     11.54 o 
   7  -2   3     3949.22     3741.40     72.61 o 
   8  -2   3        5.81       23.21     12.58 o 
   9  -2   3     7728.29     7321.94    132.69 o 
  10  -2   3     4244.87     4208.65     82.99 o 
  11  -2   3     1616.88     1528.12     41.84 o 
  12  -2   3     1777.08     1917.38     63.10 o 
 -12  -1   3       23.50       10.91     24.35 o 
 -11  -1   3     4293.82     4794.49    117.16 o 
 -10  -1   3      188.66      196.20     24.63 o 
  -9  -1   3     4746.73     5005.39    118.96 o 
  -8  -1   3      644.63      608.82     30.74 o 
  -7  -1   3      313.47      313.23     26.19 o 
  -6  -1   3     3116.28     3368.61     74.10 o 
  -5  -1   3     1205.42     1245.62     35.05 o 
  -4  -1   3    28064.43    28146.21    572.21 o 
  -3  -1   3     3485.49     3255.37     76.06 o 
  -2  -1   3    48503.41    46403.09   1913.05 o 
  -1  -1   3    34379.20    33795.94    766.77 o 
   0  -1   3     8002.74     8136.99    237.88 o 
   1  -1   3     3219.39     2872.74     66.79 o 
   2  -1   3     1069.53     1448.95     33.40 o 
   3  -1   3    14818.35    17157.77    319.12 o 
   4  -1   3      317.01      596.67     27.53 o 
   5  -1   3    26335.78    26737.02    496.32 o 
   6  -1   3    20765.72    19709.59    340.23 o 
   7  -1   3     5017.09     4781.43     97.63 o 
   8  -1   3    10621.85    10566.12    184.25 o 
   9  -1   3        0.80       11.73     13.19 o 
  10  -1   3      332.28      313.78     19.91 o 
  11  -1   3        9.06       -6.95     15.08 o 
  12  -1   3      492.21      492.08     25.07 o 
 -11   0   3      163.60       87.51     22.44 o 
 -10   0   3       79.03      108.20     21.92 o 
  -9   0   3       61.89       70.30     20.62 o 
  -8   0   3     6352.23     6589.48    148.45 o 
  -7   0   3     4844.28     4936.23    114.53 o 
  -6   0   3     8570.79     8772.28    188.86 o 
  -5   0   3    22459.73    22664.43    463.92 o 
  -4   0   3      852.16      823.45     37.17 o 
  -3   0   3    11087.29    11286.07    274.24 o 
  -2   0   3     7607.49     7838.57    165.10 o 
  -1   0   3      815.53     1015.24     46.57 o 
   0   0   3    13057.00    13067.22    235.97 o 
   1   0   3      550.33      845.50     34.56 o 
   2   0   3    25089.36    25843.12    427.65 o 
   3   0   3     5214.61     6029.08    115.21 o 
   4   0   3    50952.62    52422.83    964.02 o 
   5   0   3     5628.14     5795.66    123.05 o 
   6   0   3     6005.49     5563.04    110.52 o 
   7   0   3      892.90      986.06     29.26 o 
   8   0   3       58.30       64.66     12.09 o 
   9   0   3     2513.34     2412.93     53.25 o 
  10   0   3      781.91      826.86     32.43 o 
  11   0   3     6312.01     6215.43    116.14 o 
  12   0   3      201.23      209.66     20.10 o 
  13   0   3     2471.98     2591.09     67.35 o 
 -11   1   3     2108.90     2297.02     68.45 o 
 -10   1   3      824.81      728.77     35.24 o 
  -9   1   3     4130.68     4442.81     93.39 o 
  -8   1   3      639.55      642.29     33.65 o 
  -7   1   3     8999.86     9145.74    197.41 o 
  -6   1   3      498.97      453.42     24.21 o 
  -5   1   3      205.08      219.71     26.69 o 
  -4   1   3     1614.77     1855.18     49.27 o 
  -3   1   3    12842.49    13743.16    277.80 o 
  -2   1   3    28580.50    30708.41    548.03 o 
  -1   1   3     1424.61     1670.99     38.73 o 
   0   1   3    44781.56    46856.09    870.43 o 
   1   1   3     5343.80     5248.55    128.29 o 
   2   1   3    23182.88    23150.44    505.68 o 
   3   1   3      361.99      302.26     12.16 o 
   4   1   3      355.01      454.45     16.77 o 
   5   1   3     2367.48     2836.47    110.06 o 
   6   1   3     9937.48    10448.36    278.79 o 
   7   1   3    17028.97    16979.82    320.24 o 
   8   1   3     2071.08     1972.83     45.33 o 
   9   1   3     9543.66     9681.98    174.03 o 
  10   1   3     3649.34     3555.72     72.25 o 
  11   1   3      761.22      667.07     27.20 o 
  12   1   3      596.74      537.50     26.01 o 
  13   1   3      151.33      159.17     21.87 o 
 -11   2   3     2261.64     2387.73     69.98 o 
 -10   2   3     1245.45     1335.63     49.04 o 
  -9   2   3        9.80       34.95     19.07 o 
  -8   2   3        7.52       19.35     15.65 o 
  -7   2   3      257.59      251.53     17.46 o 
  -6   2   3     9979.64    10430.96    195.27 o 
  -5   2   3      558.48      717.88     28.40 o 
  -4   2   3    28653.60    28834.62    566.87 o 
  -3   2   3    18126.59    19699.86    354.11 o 
  -2   2   3    12399.95    13601.00    274.05 o 
  -1   2   3    21938.32    22495.45    452.42 o 
   0   2   3     2892.56     3033.01     58.58 o 
   1   2   3      102.87      174.47     15.03 o 
   2   2   3     1858.78     1828.62     43.64 o 
   3   2   3    16755.91    18167.93    460.15 o 
   4   2   3    11918.08    11972.31    280.68 o 
   5   2   3    31595.50    31792.42    617.79 o 
   6   2   3    39761.54    39521.15    827.36 o 
   7   2   3       42.72       76.89     18.81 o 
   8   2   3     3518.28     3391.19     82.83 o 
   9   2   3       97.68       86.03     16.12 o 
  10   2   3       47.58       75.72     14.16 o 
  11   2   3      805.56      837.28     41.64 o 
  12   2   3     1651.92     1714.64     49.96 o 
  13   2   3     2593.21     2684.54     81.59 o 
 -11   3   3      167.13      186.18     25.08 o 
 -10   3   3     3117.64     3151.34     83.24 o 
  -9   3   3      585.82      640.54     28.54 o 
  -8   3   3     3976.88     4037.45     97.94 o 
  -7   3   3     2665.01     2822.99     62.69 o 
  -6   3   3     3965.08     3961.47     81.59 o 
  -5   3   3    12771.31    13292.04    244.55 o 
  -4   3   3      564.86      601.22     31.68 o 
  -3   3   3      436.31      395.29     20.48 o 
  -2   3   3      772.24      859.05     38.17 o 
  -1   3   3    23235.57    23693.69    440.29 o 
   0   3   3    11680.25    12605.08    229.75 o 
   1   3   3    13977.66    14517.11    381.19 o 
   2   3   3    20888.73    22562.08    463.93 o 
   3   3   3       17.85       40.46      8.95 o 
   4   3   3    10682.33     9978.01    225.10 o 
   5   3   3      104.46       82.38     10.64 o 
   6   3   3       51.73      100.16     12.59 o 
   7   3   3       57.98       53.61     18.51 o 
   8   3   3     6910.01     6849.99    153.40 o 
   9   3   3     4111.10     4395.86     95.29 o 
  10   3   3      105.91      126.99     21.16 o 
  11   3   3     6556.59     6589.32    133.92 o 
  12   3   3      551.71      471.81     30.56 o 
  13   3   3     1420.77     1490.16     68.37 o 
 -10   4   3      480.92      425.89     33.37 o 
  -9   4   3     4492.09     4557.76     96.24 o 
  -8   4   3        3.03       -8.86     15.76 o 
  -7   4   3     1135.25     1218.31     37.25 o 
  -6   4   3       71.53      114.86     12.89 o 
  -5   4   3     2937.20     2846.86     61.18 o 
  -4   4   3     6877.44     6868.13    130.21 o 
  -3   4   3     3634.77     3281.26     58.42 o 
  -2   4   3    37505.59    36689.12    548.19 o 
  -1   4   3     1205.66     1622.45     49.23 o 
   0   4   3    38607.58    40453.74    776.98 o 
   1   4   3     3772.49     4153.31     79.98 o 
   2   4   3      113.10      127.72     21.05 o 
   3   4   3        8.18       55.22     10.10 o 
   4   4   3     1075.30     1092.34     35.82 o 
   5   4   3    12842.07    12840.80    289.65 o 
   6   4   3        8.08       63.96     24.11 o 
   7   4   3    34040.32    33755.66    861.36 o 
   8   4   3     9442.57     9461.58    254.53 o 
   9   4   3     3339.94     3519.20    108.26 o 
  10   4   3     1476.34     1446.33     48.63 o 
  11   4   3        4.11       -2.37     16.20 o 
  12   4   3        3.37        7.71     19.49 o 
  13   4   3        5.99       -2.88     20.72 o 
 -10   5   3      279.23      311.37     29.05 o 
  -9   5   3      691.03      672.60     30.82 o 
  -8   5   3     2814.95     2729.02     63.79 o 
  -7   5   3       46.26       42.65     15.79 o 
  -6   5   3     8106.07     7875.83    150.49 o 
  -5   5   3      372.02      402.96     22.44 o 
  -4   5   3    10991.41    10878.26    163.15 o 
  -3   5   3    12749.04    13026.39    209.03 o 
  -2   5   3      323.05      434.50     14.72 o 
  -1   5   3       37.57       43.57      9.31 o 
   0   5   3        9.65       82.27      8.95 o 
   1   5   3    12418.92    11744.47    276.01 o 
   2   5   3      278.37      402.72     17.99 o 
   3   5   3    19411.73    19086.06    359.12 o 
   4   5   3     8872.45     9447.33    183.56 o 
   5   5   3     2188.20     2105.03     56.62 o 
   6   5   3     9437.21     9159.55    279.04 o 
   7   5   3      516.80      510.54     46.11 o 
   8   5   3       92.82      141.56     23.92 o 
   9   5   3       72.58       51.97     22.83 o 
  10   5   3     2106.14     2142.91     68.10 o 
  11   5   3     1303.75     1361.33     52.26 o 
  12   5   3      751.36      789.78     38.32 o 
  13   5   3     2839.10     3151.36    162.52 o 
  -9   6   3     1011.02     1036.04     49.59 o 
  -8   6   3     2909.05     2709.04     72.57 o 
  -7   6   3     2284.59     2250.28     56.54 o 
  -6   6   3     2191.00     1948.70     44.37 o 
  -5   6   3     1358.56     1326.82     31.67 o 
  -4   6   3      242.77      319.75     14.19 o 
  -3   6   3     4840.37     4878.35     78.47 o 
  -2   6   3      314.02      280.60     13.69 o 
  -1   6   3    12248.12    11953.84    183.61 o 
   0   6   3    17320.09    17096.02    280.32 o 
   1   6   3     3219.24     2843.40    101.38 o 
   2   6   3    28543.94    28594.69    556.04 o 
   3   6   3      554.92      460.40     21.04 o 
   4   6   3      551.37      592.77     24.20 o 
   5   6   3       88.25      126.10     17.07 o 
   6   6   3     2474.18     2252.39     78.07 o 
   7   6   3     2730.39     2763.20     91.98 o 
   8   6   3     4623.69     4525.76    136.19 o 
   9   6   3    16323.60    16985.02    575.18 o 
  10   6   3      211.57      238.94     41.28 o 
  11   6   3     3929.44     4236.52    113.16 o 
  12   6   3       98.13       76.43     20.73 o 
  13   6   3       65.00       50.36     23.56 o 
  -9   7   3     1118.57     1147.56     53.80 o 
  -8   7   3      524.13      584.25     37.15 o 
  -7   7   3      600.19      655.09     33.80 o 
  -6   7   3      641.21      587.12     29.24 o 
  -5   7   3     1919.96     1930.48     57.39 o 
  -4   7   3     8401.95     8442.13    156.66 o 
  -3   7   3     1597.73     1612.05     46.45 o 
  -2   7   3    21271.49    20833.37    343.90 o 
  -1   7   3     7178.58     7536.64    119.38 o 
   0   7   3      396.61      409.22     23.02 o 
   1   7   3      731.31      902.21     25.68 o 
   2   7   3      152.04      276.64     13.62 o 
   3   7   3     5406.59     4772.94     95.70 o 
   4   7   3      207.60      244.55     22.43 o 
   5   7   3    18225.56    16919.99    488.87 o 
   6   7   3     1437.76     1502.66     49.09 o 
   7   7   3     7029.77     6664.02    191.50 o 
   8   7   3     3666.24     3741.52    119.65 o 
   9   7   3       41.74       80.45     26.30 o 
  10   7   3      381.58      441.78     38.68 o 
  11   7   3        7.65        0.40     22.03 o 
  12   7   3      989.30     1012.25     54.23 o 
  -8   8   3     3619.16     3726.56    109.21 o 
  -7   8   3       20.96       33.79     19.20 o 
  -6   8   3     4047.73     3808.31     91.41 o 
  -5   8   3      608.78      595.51     28.52 o 
  -4   8   3     2663.67     2523.20     62.27 o 
  -3   8   3      404.93      410.15     19.30 o 
  -2   8   3      372.86      472.49     19.65 o 
  -1   8   3     2790.61     2836.22     56.60 o 
   0   8   3      372.43      447.92     20.32 o 
   1   8   3     7855.70     7941.80    151.28 o 
   2   8   3     1667.99     1690.91     37.06 o 
   3   8   3    10784.20    10388.35    181.44 o 
   4   8   3     9123.80     8961.62    196.22 o 
   5   8   3     4281.97     3748.05     92.81 o 
   6   8   3      534.24      539.45     29.57 o 
   7   8   3       77.44      135.65     28.64 o 
   8   8   3     1668.80     1487.95     88.54 o 
   9   8   3       20.54      -25.07     25.07 o 
  10   8   3     6134.57     6172.94    182.12 o 
  11   8   3     3474.05     3714.31    115.87 o 
  12   8   3      359.06      363.50     28.12 o 
  -7   9   3     1905.82     1990.84     74.23 o 
  -6   9   3       18.57       38.60     17.59 o 
  -5   9   3       53.13      110.65     18.51 o 
  -4   9   3       72.66       78.79     16.83 o 
  -3   9   3     4193.16     4374.56    100.33 o 
  -2   9   3     3417.25     3333.36     65.90 o 
  -1   9   3    10510.39    10720.88    195.69 o 
   0   9   3    18951.68    18605.73    341.07 o 
   1   9   3       72.52       70.81     14.80 o 
   2   9   3     2735.60     2591.69     66.80 o 
   3   9   3      552.23      650.69     44.94 o 
   4   9   3      142.31      205.92     23.99 o 
   5   9   3     1088.13      940.54     49.32 o 
   6   9   3     2635.43     2618.94     72.24 o 
   7   9   3    10959.16    10254.78    319.71 o 
   8   9   3      440.98      364.56     57.75 o 
   9   9   3     5752.17     5274.79    280.36 o 
  10   9   3      114.70      101.56     32.42 o 
  11   9   3      370.04      472.32     51.59 o 
  12   9   3      282.99      251.88     32.31 o 
  -6  10   3     1822.64     2035.82    120.29 o 
  -5  10   3     1421.18     1440.13     71.61 o 
  -4  10   3     4098.04     4008.22    103.06 o 
  -3  10   3       17.65       12.73     17.43 o 
  -2  10   3     2997.12     2987.70    117.59 o 
  -1  10   3      525.46      495.44     38.65 o 
   0  10   3      670.73      782.10     29.52 o 
   1  10   3     1071.64     1105.59     40.80 o 
   2  10   3      958.39     1044.86     49.46 o 
   3  10   3     4116.05     4077.21    117.98 o 
   4  10   3      375.58      409.99     41.95 o 
   5  10   3     8633.39     8561.39    250.43 o 
   6  10   3     1119.22     1151.83     52.29 o 
   7  10   3     2690.68     2543.56    106.93 o 
   8  10   3      115.84       93.91     30.74 o 
   9  10   3       27.95       45.17     29.42 o 
  10  10   3      390.52      332.09     49.81 o 
  11  10   3      411.55      357.34     41.75 o 
  -5  11   3      630.21      585.48     53.09 o 
  -4  11   3      266.39      257.82     29.02 o 
  -3  11   3       37.04       95.69     33.17 o 
  -2  11   3      608.48      624.25     39.15 o 
  -1  11   3     3693.76     3935.73    153.01 o 
   0  11   3       17.05       19.65     22.33 o 
   1  11   3    13606.41    14770.82    646.10 o 
   2  11   3     4172.69     4289.75    152.58 o 
   3  11   3     2581.19     2534.76    107.79 o 
   4  11   3     1377.04     1258.47     69.87 o 
   5  11   3        1.05      -13.01     29.78 o 
   6  11   3       37.20       28.94     30.49 o 
   7  11   3      152.12      146.39     44.21 o 
   8  11   3     3679.79     3791.71    125.05 o 
   9  11   3     2291.62     2238.11    129.63 o 
  10  11   3     2363.81     2505.10    114.80 o 
  -4  12   3      315.81      337.51     99.00 o 
  -3  12   3     3513.77     3951.62    238.70 o 
  -2  12   3     2490.22     2796.16    201.91 o 
  -1  12   3      726.52      933.78     80.02 o 
   0  12   3     3403.18     3673.65    205.42 o 
   1  12   3      581.85      548.77     48.76 o 
   2  12   3      275.78      270.30     40.94 o 
   3  12   3       14.25       -8.53     30.50 o 
   4  12   3     1272.50     1413.87     76.15 o 
   5  12   3     1712.43     1705.22    118.28 o 
   6  12   3     1833.29     1877.19     99.22 o 
   7  12   3     3827.86     3866.90    167.67 o 
   8  12   3        4.26       26.90     38.57 o 
   9  12   3     1328.59     1371.11    159.67 o 
  -2  13   3      200.94      279.85     54.97 o 
  -1  13   3       82.13      124.81     45.59 o 
   0  13   3     1060.64     1176.90     89.91 o 
   1  13   3     1146.09     1446.09     97.58 o 
   2  13   3     1484.23     1685.99     96.52 o 
   3  13   3     6754.98     7564.29    282.09 o 
   4  13   3       51.77       73.27     34.92 o 
   5  13   3     2616.67     2776.65    112.02 o 
   6  13   3      234.14      174.78     45.85 o 
   7  13   3      131.89      162.70     46.24 o 
   8  13   3       79.10       16.57     55.90 o 
   1  14   3     2084.39     2453.70    133.89 o 
   2  14   3     1715.13     1939.09    114.68 o 
   3  14   3       21.68       16.28     32.81 o 
   4  14   3       23.37        9.58     33.39 o 
   5  14   3       72.25       34.78     40.77 o 
   6  14   3      563.17      693.56     91.89 o 
  -4 -13   4       83.28       78.53     31.60 o 
  -3 -13   4     1082.48     1088.83     49.62 o 
  -2 -13   4      217.85      169.53     29.70 o 
  -1 -13   4     3131.22     2973.35     88.59 o 
   0 -13   4      668.77      610.60     52.91 o 
  -6 -12   4        4.92      -10.68     26.35 o 
  -5 -12   4     3656.18     3796.84    116.49 o 
  -4 -12   4     3426.13     3272.60     91.58 o 
  -3 -12   4     1139.39     1092.65     48.81 o 
  -2 -12   4     5230.16     5054.84    129.38 o 
  -1 -12   4      359.57      390.06     41.20 o 
   0 -12   4     1423.70     1297.48     47.75 o 
   1 -12   4      147.72      134.35     25.41 o 
   2 -12   4      434.43      519.26     55.10 o 
   3 -12   4      355.05      316.81     36.07 o 
  -8 -11   4     3196.50     3330.18    137.19 o 
  -7 -11   4      833.59      800.79     62.39 o 
  -6 -11   4     4943.19     5242.49    149.62 o 
  -5 -11   4       43.39       78.28     27.12 o 
  -4 -11   4     3988.02     3890.00    103.72 o 
  -3 -11   4      353.24      295.93     33.43 o 
  -2 -11   4      181.75      131.24     26.10 o 
  -1 -11   4     1925.16     1986.64     74.29 o 
   0 -11   4       43.10       39.46     21.83 o 
   1 -11   4     6303.67     6142.19    169.51 o 
   2 -11   4       33.78       51.14     23.51 o 
   3 -11   4     7420.83     7077.53    170.82 o 
   4 -11   4     1367.45     1320.37     59.20 o 
   5 -11   4     2240.46     2147.81    122.52 o 
  -9 -10   4      320.89      369.91     69.94 o 
  -8 -10   4     3168.45     3306.87    108.53 o 
  -7 -10   4     1014.90     1021.99     69.74 o 
  -6 -10   4      612.51      655.53     46.63 o 
  -5 -10   4        2.86      -23.82     23.82 o 
  -4 -10   4      368.31      370.79     30.12 o 
  -3 -10   4     6607.24     6708.89    161.62 o 
  -2 -10   4     1123.33     1008.66     68.10 o 
  -1 -10   4     6791.60     6638.07    138.86 o 
   0 -10   4     5716.18     5335.78    115.45 o 
   1 -10   4     5116.94     4828.47    137.36 o 
   2 -10   4     3887.24     3722.05     95.18 o 
   3 -10   4       55.95      103.59     30.71 o 
   4 -10   4      263.81      331.44     31.08 o 
   5 -10   4       11.78       38.64     29.16 o 
   6 -10   4     1714.86     1788.99    205.66 o 
  -9  -9   4       36.30       12.30     54.84 o 
  -8  -9   4       33.50       -3.19     30.68 o 
  -7  -9   4     3899.63     4060.66    158.60 o 
  -6  -9   4     2577.61     2755.00     92.67 o 
  -5  -9   4     6870.07     7220.05    194.93 o 
  -4  -9   4     8798.03     8837.77    205.23 o 
  -3  -9   4     2452.80     2489.77     75.44 o 
  -2  -9   4     5247.99     5237.39    161.97 o 
  -1  -9   4       69.23       98.31     20.05 o 
   0  -9   4      119.28       60.22     22.43 o 
   1  -9   4     1736.11     1780.76     57.36 o 
   2  -9   4     1495.22     1561.21     58.67 o 
   3  -9   4     6053.45     5936.90    150.28 o 
   4  -9   4     3346.50     3288.65     93.31 o 
   5  -9   4     9343.06     8977.25    239.34 o 
   6  -9   4        0.46       22.19     22.64 o 
   7  -9   4     2684.70     2644.54    122.59 o 
 -10  -8   4     1402.64     1361.89    113.76 o 
  -9  -8   4     1506.92     1323.10     77.83 o 
  -8  -8   4     4868.09     4849.95    146.39 o 
  -7  -8   4      375.60      341.15     38.80 o 
  -6  -8   4    10852.42    11440.56    296.09 o 
  -5  -8   4      181.81      189.07     29.11 o 
  -4  -8   4     4906.61     4937.75    124.17 o 
  -3  -8   4       41.71       64.67     20.69 o 
  -2  -8   4      893.50      823.91     39.15 o 
  -1  -8   4     9349.81     9178.74    182.96 o 
   0  -8   4      212.80      179.64     27.12 o 
   1  -8   4    14760.28    14511.35    338.51 o 
   2  -8   4      506.71      511.32     45.09 o 
   3  -8   4    18632.50    18178.96    456.79 o 
   4  -8   4     3774.44     3526.09    158.33 o 
   5  -8   4      222.79      246.53     26.94 o 
   6  -8   4      112.75      141.62     24.42 o 
   7  -8   4       19.85       13.62     18.48 o 
   8  -8   4     1974.67     2009.76     72.67 o 
 -10  -7   4     4589.30     4500.03    233.93 o 
  -9  -7   4      133.67      147.95     43.52 o 
  -8  -7   4     2255.44     2147.56     82.61 o 
  -7  -7   4       96.20       73.53     31.40 o 
  -6  -7   4     1339.46     1349.30    162.23 o 
  -5  -7   4     5314.85     5176.73    147.69 o 
  -4  -7   4       12.96       48.67     31.15 o 
  -3  -7   4    20854.35    20091.73    643.02 o 
  -2  -7   4     5982.00     5996.76    179.43 o 
  -1  -7   4    14931.47    14464.07    277.88 o 
   0  -7   4     5257.67     5341.05    136.68 o 
   1  -7   4      819.80      847.06     39.37 o 
   2  -7   4      101.18      124.59     21.33 o 
   3  -7   4       42.05       36.97     23.75 o 
   4  -7   4     4180.31     4103.24     95.55 o 
   5  -7   4     1548.35     1714.02     68.54 o 
   6  -7   4     9861.94     9651.63    204.68 o 
   7  -7   4     6861.39     6596.64    145.89 o 
   8  -7   4      724.13      719.91     33.14 o 
   9  -7   4     1919.58     1825.28     99.20 o 
 -11  -6   4      685.21      672.23     89.74 o 
 -10  -6   4      237.86      227.15     38.44 o 
  -9  -6   4      539.87      564.92     63.40 o 
  -8  -6   4     1466.19     1634.11     98.98 o 
  -7  -6   4    10745.79    10434.27    257.04 o 
  -6  -6   4     6325.72     6354.10    148.52 o 
  -5  -6   4     9424.63     8775.20    195.03 o 
  -4  -6   4    16777.42    16834.06    356.09 o 
  -3  -6   4     1407.91     1181.90     37.25 o 
  -2  -6   4     6986.01     7345.32    171.95 o 
  -1  -6   4     1004.51      981.60     34.83 o 
   0  -6   4     3066.00     2891.03     82.33 o 
   1  -6   4    11315.77    11424.46    267.22 o 
   2  -6   4     4403.79     4077.35     92.68 o 
   3  -6   4    12584.16    12776.38    232.83 o 
   4  -6   4     3670.30     3401.67     70.70 o 
   5  -6   4    23231.45    23605.36    424.04 o 
   6  -6   4      311.39      306.22     19.65 o 
   7  -6   4     1916.17     2028.59     50.78 o 
   8  -6   4      101.72      101.31     21.02 o 
   9  -6   4       64.48       66.75     20.66 o 
  10  -6   4     1464.95     1587.43     62.05 o 
 -11  -5   4     2833.66     3124.61    231.03 o 
 -10  -5   4     3771.42     3781.35    177.37 o 
  -9  -5   4     1127.22     1004.88     52.11 o 
  -8  -5   4     8484.41     8152.49    206.17 o 
  -7  -5   4      727.58      562.68     32.22 o 
  -6  -5   4     6852.83     6463.01    211.09 o 
  -5  -5   4      170.96      248.97     27.50 o 
  -4  -5   4     3455.47     3321.66     95.03 o 
  -3  -5   4     1601.94     1274.83     42.74 o 
  -2  -5   4     4863.46     4478.48     94.51 o 
  -1  -5   4    21403.70    20665.72    422.91 o 
   0  -5   4       22.38       21.92     16.80 o 
   1  -5   4    39220.06    38188.37    759.96 o 
   2  -5   4     3633.85     3986.26     89.69 o 
   3  -5   4     4575.26     4545.51     89.15 o 
   4  -5   4     1570.95     1747.12     39.44 o 
   5  -5   4      709.60      708.72     24.07 o 
   6  -5   4     3096.53     2959.86     59.99 o 
   7  -5   4       44.86       16.22     13.17 o 
   8  -5   4    11584.15    11051.78    192.62 o 
   9  -5   4     2561.82     2510.37     55.99 o 
  10  -5   4     2619.87     2677.85     65.75 o 
  11  -5   4     1476.69     1529.16     47.09 o 
 -11  -4   4      259.65      290.73     40.93 o 
 -10  -4   4     2849.00     2652.10     87.29 o 
  -9  -4   4      241.08      200.04     25.55 o 
  -8  -4   4      543.88      500.85     39.94 o 
  -7  -4   4     1270.90     1291.87     56.22 o 
  -6  -4   4       21.35       58.21     16.14 o 
  -5  -4   4    34958.40    31670.67    627.49 o 
  -4  -4   4     1031.57      962.76     33.20 o 
  -3  -4   4    36717.46    33829.36   1133.61 o 
  -2  -4   4     8811.32     8921.12    175.72 o 
  -1  -4   4     8539.37     7823.88    199.71 o 
   0  -4   4     4308.70     4651.73    125.25 o 
   1  -4   4     1131.90      905.10     36.63 o 
   2  -4   4     6102.42     5714.51    118.31 o 
   3  -4   4     5429.98     5298.82    105.27 o 
   4  -4   4    15288.92    14680.09    274.24 o 
   5  -4   4     6722.13     6705.37    118.91 o 
   6  -4   4    14173.37    13322.20    227.86 o 
   7  -4   4    13510.49    13253.05    227.22 o 
   8  -4   4      581.54      546.29     22.67 o 
   9  -4   4     1276.09     1342.03     37.61 o 
  10  -4   4      611.79      612.80     25.60 o 
  11  -4   4       85.91       94.52     19.12 o 
 -11  -3   4      125.95      166.06     45.82 o 
 -10  -3   4       92.86       78.57     23.81 o 
  -9  -3   4     5143.87     5248.93    125.42 o 
  -8  -3   4     1199.87     1039.01     42.99 o 
  -7  -3   4     6058.44     5823.03    134.45 o 
  -6  -3   4     8371.54     7621.07    153.75 o 
  -5  -3   4     8479.77     7672.87    154.47 o 
  -4  -3   4    19152.87    18096.62    594.34 o 
  -3  -3   4      287.79      566.93     23.90 o 
  -2  -3   4     3797.88     4196.73     88.01 o 
  -1  -3   4      183.29       69.35     12.77 o 
   0  -3   4     7679.99     7302.47    155.41 o 
   1  -3   4    10941.44    10410.94    241.51 o 
   2  -3   4     7599.44     7182.17    134.33 o 
   3  -3   4    41397.96    40590.35    819.63 o 
   4  -3   4      257.91      150.57     13.96 o 
   5  -3   4    17520.43    17659.71    328.58 o 
   6  -3   4     1436.12     1620.43     42.00 o 
   7  -3   4      173.03      226.59     15.87 o 
   8  -3   4      594.25      572.35     22.76 o 
   9  -3   4     1611.01     1433.31     38.52 o 
  10  -3   4     7281.12     7093.24    129.47 o 
  11  -3   4       16.83       31.77     16.23 o 
  12  -3   4     4455.30     4618.46    102.07 o 
 -11  -2   4     3051.38     3377.15    131.95 o 
 -10  -2   4     8094.63     8107.91    182.35 o 
  -9  -2   4      705.41      772.12     36.89 o 
  -8  -2   4     5589.05     5423.94    127.12 o 
  -7  -2   4       32.79       43.39     18.07 o 
  -6  -2   4      442.59      352.12     28.71 o 
  -5  -2   4      409.28      393.87     20.82 o 
  -4  -2   4     5473.84     5452.90    111.84 o 
  -3  -2   4    46439.15    43105.57    909.89 o 
  -2  -2   4     7090.57     7536.50    148.01 o 
  -1  -2   4    68131.38    64986.66   1743.09 o 
   0  -2   4      138.33      247.70     13.10 o 
   1  -2   4    17265.44    16542.13    294.68 o 
   2  -2   4     2050.28     2509.56     51.42 o 
   3  -2   4      196.76      150.69     10.03 o 
   4  -2   4     5093.24     4840.19    105.75 o 
   5  -2   4       86.02      188.03     14.98 o 
   6  -2   4    22274.14    21060.76    390.29 o 
   7  -2   4      392.90      402.79     21.50 o 
   8  -2   4    20478.70    19221.63    325.92 o 
   9  -2   4     4191.34     4263.22     82.92 o 
  10  -2   4     1066.46     1055.12     42.24 o 
  11  -2   4      124.68      111.72     17.39 o 
  12  -2   4      525.09      536.85     36.79 o 
 -11  -1   4      313.10      270.39     32.58 o 
 -10  -1   4      511.35      542.67     41.91 o 
  -9  -1   4       22.51       59.08     20.79 o 
  -8  -1   4      412.43      401.75     27.97 o 
  -7  -1   4     7709.10     7814.47    172.80 o 
  -6  -1   4       28.74       43.79     16.77 o 
  -5  -1   4    14567.63    14441.93    284.37 o 
  -4  -1   4     4681.02     4316.33     93.25 o 
  -3  -1   4    30985.39    29575.14    601.25 o 
  -2  -1   4    23314.15    22453.93    608.05 o 
  -1  -1   4     2117.21     1627.40     39.02 o 
   0  -1   4     2463.34     2944.42     83.11 o 
   1  -1   4     1177.05      908.19     22.15 o 
   2  -1   4    11516.58    11929.30    200.05 o 
   3  -1   4     2276.68     2018.60     43.76 o 
   4  -1   4    23027.62    22785.58    422.67 o 
   5  -1   4    16335.08    15266.29    284.29 o 
   6  -1   4     8623.41     7884.70    152.50 o 
   7  -1   4    16442.03    16059.26    300.89 o 
   8  -1   4       12.08       23.61     17.50 o 
   9  -1   4       18.48       65.33     14.42 o 
  10  -1   4       29.45       21.40     16.84 o 
  11  -1   4     2138.03     2112.56     51.09 o 
  12  -1   4     2190.62     2211.23     63.25 o 
 -11   0   4     1751.55     1871.89     51.91 o 
 -10   0   4       27.52       28.63     21.15 o 
  -9   0   4     7566.61     7754.44    173.55 o 
  -8   0   4     4031.05     4128.12    101.02 o 
  -7   0   4    10072.11    10268.61    220.87 o 
  -6   0   4     6923.72     6565.44    146.22 o 
  -5   0   4     1857.17     1976.41     54.97 o 
  -4   0   4     1898.74     1777.73     46.63 o 
  -3   0   4     1707.81     1759.02     44.92 o 
  -2   0   4    18180.71    18816.84    361.09 o 
  -1   0   4    20666.84    20492.99    350.97 o 
   0   0   4    47801.38    50545.88    852.33 o 
   1   0   4    62981.69    61494.78   1477.39 o 
   2   0   4     8664.80     9049.31    182.38 o 
   3   0   4    21017.09    20157.91    344.88 o 
   4   0   4      670.08      775.77     22.43 o 
   5   0   4       79.44      222.61     14.29 o 
   6   0   4      679.67      605.72     25.08 o 
   7   0   4     3162.24     3600.56     76.17 o 
   8   0   4     8387.88     7884.06    154.08 o 
   9   0   4     1799.18     1844.58     48.27 o 
  10   0   4    14508.50    14304.49    246.54 o 
  11   0   4      268.99      304.49     20.58 o 
  12   0   4     1406.94     1450.32     48.05 o 
  13   0   4       49.76       53.16     23.03 o 
 -11   1   4     1114.33     1235.38     49.14 o 
 -10   1   4     3977.98     4207.08     90.67 o 
  -9   1   4        8.56       -9.40     15.09 o 
  -8   1   4     1711.57     1826.51     48.35 o 
  -7   1   4       20.82       43.19     14.61 o 
  -6   1   4     1648.08     1706.17     44.19 o 
  -5   1   4    12428.10    12520.71    231.87 o 
  -4   1   4     3646.78     3878.40     79.27 o 
  -3   1   4    28841.21    28753.21    515.54 o 
  -2   1   4       31.90       86.77     20.50 o 
  -1   1   4    44354.48    44042.87    773.77 o 
   0   1   4     2430.26     2454.00     53.04 o 
   1   1   4    10802.76    10414.77    274.00 o 
   2   1   4     5269.02     5667.07     86.22 o 
   3   1   4      744.10      629.86     15.76 o 
   4   1   4    11039.60    11396.57    198.14 o 
   5   1   4     2817.68     3225.75     66.55 o 
   6   1   4    29016.83    28168.08    638.19 o 
   7   1   4     2016.23     1735.87     44.58 o 
   8   1   4    11358.59    10845.76    208.07 o 
   9   1   4     6099.53     5786.42    117.41 o 
  10   1   4      901.43      858.74     32.23 o 
  11   1   4       19.72       59.07     16.19 o 
  12   1   4        3.30      -15.74     15.74 o 
  13   1   4     1255.80     1291.61     57.95 o 
 -11   2   4       26.25       86.08     49.59 o 
 -10   2   4      354.80      343.92     28.27 o 
  -9   2   4     1480.05     1540.45     44.02 o 
  -8   2   4      619.30      578.45     40.27 o 
  -7   2   4     7848.79     8024.59    154.51 o 
  -6   2   4       14.01       32.10     12.67 o 
  -5   2   4    23557.67    24076.72    434.64 o 
  -4   2   4     2091.24     1973.01     49.12 o 
  -3   2   4     9011.11     9253.71    207.33 o 
  -2   2   4     6622.95     6721.42    126.07 o 
  -1   2   4     8940.39     9368.83    228.50 o 
   0   2   4    13219.60    14034.59    267.24 o 
   1   2   4      203.61      181.42     11.00 o 
   2   2   4    41898.28    44600.17    738.24 o 
   3   2   4    11796.48    11975.02    177.94 o 
   4   2   4    29239.16    29428.25    844.88 o 
   5   2   4    20792.67    20118.39    375.28 o 
   6   2   4      111.37      130.49     11.35 o 
   7   2   4      400.66      348.08     19.52 o 
   8   2   4      391.77      373.49     19.06 o 
   9   2   4     2698.56     2911.52     66.12 o 
  10   2   4     1037.64      991.89     60.98 o 
  11   2   4     3365.53     3502.44     81.58 o 
  12   2   4     6080.19     5904.91    141.93 o 
  13   2   4      282.82      239.20     26.09 o 
 -10   3   4     1566.51     1787.07     75.02 o 
  -9   3   4     6786.67     6916.58    156.69 o 
  -8   3   4     3266.84     3550.35     77.05 o 
  -7   3   4     1665.73     1674.94     64.91 o 
  -6   3   4     2501.84     2692.37     60.20 o 
  -5   3   4        3.83       10.63     10.99 o 
  -4   3   4     4392.78     4413.16     83.85 o 
  -3   3   4     4004.39     4233.72     99.10 o 
  -2   3   4    28886.54    29559.59    623.10 o 
  -1   3   4    23709.50    23575.51    547.88 o 
   0   3   4    12610.39    12659.46    248.79 o 
   1   3   4    39293.68    40780.46    830.51 o 
   2   3   4      155.74      191.47     11.76 o 
   3   3   4     2380.84     2322.24     51.19 o 
   4   3   4     4531.93     4601.37    109.58 o 
   5   3   4      156.25      252.90     13.07 o 
   6   3   4     5320.02     5280.48    104.41 o 
   7   3   4     8860.82     8651.00    167.14 o 
   8   3   4    15337.89    15355.85    291.19 o 
   9   3   4      469.52      584.23     29.98 o 
  10   3   4     7543.22     7534.48    138.90 o 
  11   3   4      675.39      566.82     36.18 o 
  12   3   4     1345.49     1360.45     81.96 o 
  13   3   4        0.57       -9.31     20.37 o 
 -10   4   4     1939.62     2136.26     77.47 o 
  -9   4   4       14.92       18.55     20.81 o 
  -8   4   4      361.47      337.78     24.90 o 
  -7   4   4      757.22      793.40     28.98 o 
  -6   4   4     2908.36     2786.02     67.13 o 
  -5   4   4     5197.36     5204.47    102.80 o 
  -4   4   4     2567.96     2368.25     50.36 o 
  -3   4   4    19471.59    19444.11    331.75 o 
  -2   4   4       58.82       87.20      9.76 o 
  -1   4   4    14642.20    14710.29    304.29 o 
   0   4   4     5533.06     5843.38    112.43 o 
   1   4   4     1275.62     1244.76     41.18 o 
   2   4   4     1254.91     1263.14     36.12 o 
   3   4   4     1054.64     1025.47     33.79 o 
   4   4   4    13312.44    13285.19    277.49 o 
   5   4   4       53.74       73.03     14.79 o 
   6   4   4    36603.58    34461.12    637.41 o 
   7   4   4     7904.84     7241.09    141.97 o 
   8   4   4     4192.22     4202.33    102.25 o 
   9   4   4     1218.88     1159.45     59.26 o 
  10   4   4      401.89      370.61     30.90 o 
  11   4   4      952.25     1013.15     44.32 o 
  12   4   4        3.37      -18.96     18.96 o 
  13   4   4     2856.80     3089.43     86.26 o 
  -9   5   4     5153.25     5268.62    173.46 o 
  -8   5   4       90.39       65.51     20.69 o 
  -7   5   4    11998.89    11403.68    241.20 o 
  -6   5   4      101.42      152.83     18.43 o 
  -5   5   4     8002.79     7969.41    128.96 o 
  -4   5   4     2711.33     2924.40     51.45 o 
  -3   5   4      192.85      245.36     11.25 o 
  -2   5   4     3476.02     3211.33     72.81 o 
  -1   5   4     1001.01      981.83     35.36 o 
   0   5   4    36593.39    35945.81    581.30 o 
   1   5   4     2458.90     2677.62     55.98 o 
   2   5   4    35490.48    35457.64    840.47 o 
   3   5   4    18045.57    19390.67    464.90 o 
   4   5   4     1806.64     1833.67     51.31 o 
   5   5   4     1513.60     1557.44     45.28 o 
   6   5   4      488.22      521.37     26.92 o 
   7   5   4      915.67      912.37     32.23 o 
   8   5   4      337.66      420.27     31.88 o 
   9   5   4    10026.09    10216.69    311.63 o 
  10   5   4     4113.82     4235.02    216.92 o 
  11   5   4     3025.60     3221.45    127.83 o 
  12   5   4     2855.29     3176.73    122.27 o 
  13   5   4       13.55       17.04     21.62 o 
  -9   6   4      637.79      704.81     47.07 o 
  -8   6   4     2060.11     2089.66     55.70 o 
  -7   6   4       48.79       22.95     17.47 o 
  -6   6   4       87.80      102.46     20.04 o 
  -5   6   4      259.91      271.60     18.50 o 
  -4   6   4     4450.26     4214.75     85.15 o 
  -3   6   4     1769.54     1709.25     39.79 o 
  -2   6   4     8420.64     7629.52    121.99 o 
  -1   6   4    15097.88    14776.51    241.93 o 
   0   6   4     1980.92     1780.48     35.88 o 
   1   6   4    15899.83    16551.87    299.31 o 
   2   6   4      744.44      843.15     34.89 o 
   3   6   4       63.59      174.87     15.15 o 
   4   6   4     1055.01     1141.69     41.53 o 
   5   6   4     2733.96     2534.01     65.17 o 
   6   6   4     6000.11     5987.13    145.17 o 
   7   6   4     2080.36     1843.03     80.84 o 
   8   6   4    21593.84    21054.38    547.44 o 
   9   6   4      159.56      173.73     45.29 o 
  10   6   4     4377.78     4812.47    144.56 o 
  11   6   4       65.63       62.31     28.67 o 
  12   6   4        3.07       19.80     21.47 o 
  13   6   4       75.79       67.00     24.03 o 
  -8   7   4     2303.24     2547.50    128.40 o 
  -7   7   4     1737.43     1739.95     64.97 o 
  -6   7   4     2644.96     2449.64     57.41 o 
  -5   7   4     7818.86     7538.05    168.68 o 
  -4   7   4     2238.03     2051.41     45.42 o 
  -3   7   4    13132.25    12882.32    213.10 o 
  -2   7   4     1071.84     1182.33     29.33 o 
  -1   7   4      179.54      261.59     21.38 o 
   0   7   4      594.10      506.02     18.31 o 
   1   7   4     6201.34     6070.90    157.03 o 
   2   7   4    14200.29    13689.72    249.66 o 
   3   7   4     1847.05     1654.20     59.95 o 
   4   7   4    26320.16    25627.14    529.15 o 
   5   7   4      626.01      760.60     32.78 o 
   6   7   4     6240.80     5936.08    135.29 o 
   7   7   4      988.76      970.56     56.90 o 
   8   7   4        9.10       55.15     23.65 o 
   9   7   4       72.65       62.33     25.77 o 
  10   7   4      893.26      856.97     48.87 o 
  11   7   4     5348.05     5610.27    194.03 o 
  12   7   4      234.22      293.79     30.11 o 
  -7   8   4     2247.67     2254.13     89.13 o 
  -6   8   4     1343.28     1388.39     75.35 o 
  -5   8   4      457.63      419.48     40.92 o 
  -4   8   4       10.95       24.81     15.79 o 
  -3   8   4       28.91       58.48     14.25 o 
  -2   8   4     5264.59     5191.20     94.76 o 
  -1   8   4        1.60       33.60     15.18 o 
   0   8   4    16377.82    15906.02    291.54 o 
   1   8   4     5777.44     5823.91    113.72 o 
   2   8   4     7223.03     6980.44    150.09 o 
   3   8   4     7668.56     7472.97    247.01 o 
   4   8   4      115.35       98.87     17.68 o 
   5   8   4        1.07       28.01     16.80 o 
   6   8   4      500.53      505.75     28.64 o 
   7   8   4     3634.53     3308.62     92.10 o 
   8   8   4      839.15      813.68     61.22 o 
   9   8   4     5494.62     5358.79    160.90 o 
  10   8   4     6845.01     7011.59    228.22 o 
  11   8   4      527.34      581.11     44.09 o 
  12   8   4     1391.53     1610.21     70.17 o 
  -7   9   4      394.04      386.99     30.52 o 
  -6   9   4     1707.68     1832.97     52.57 o 
  -5   9   4       76.73       48.90     17.56 o 
  -4   9   4     3409.96     3316.93     77.26 o 
  -3   9   4     1493.96     1375.30     45.84 o 
  -2   9   4     6950.48     6824.55    153.19 o 
  -1   9   4     9286.95     9108.36    157.85 o 
   0   9   4       57.17       36.53     18.84 o 
   1   9   4       15.39       29.66     16.05 o 
   2   9   4      147.69      146.50     24.64 o 
   3   9   4     5287.02     5169.92    142.99 o 
   4   9   4      978.08      795.43     42.62 o 
   5   9   4     5112.01     4790.63    134.46 o 
   6   9   4     9398.67     8435.44    210.55 o 
   7   9   4      562.05      426.30     28.34 o 
   8   9   4     4235.77     4032.97    128.97 o 
   9   9   4      238.00      212.28     50.59 o 
  10   9   4       27.35       11.47     27.97 o 
  11   9   4      167.77      113.10     31.82 o 
  12   9   4      863.41      723.46     50.09 o 
  -6  10   4      854.40      963.18     54.06 o 
  -5  10   4     4057.95     3971.06    132.49 o 
  -4  10   4       76.02       75.42     17.60 o 
  -3  10   4      922.14      865.74     33.19 o 
  -2  10   4       50.99       38.73     13.94 o 
  -1  10   4      619.89      680.42     43.13 o 
   0  10   4     3585.34     3433.46    133.81 o 
   1  10   4     2017.78     2116.70     74.58 o 
   2  10   4    13123.42    12934.09    440.83 o 
   3  10   4       27.96       -4.27     22.18 o 
   4  10   4     7662.91     7508.23    198.42 o 
   5  10   4     1322.11     1276.37     56.16 o 
   6  10   4      367.25      314.80     31.02 o 
   7  10   4        0.24       -3.81     22.28 o 
   8  10   4       18.58       22.89     27.89 o 
   9  10   4     1785.79     1548.57    122.09 o 
  10  10   4      111.53       83.41     36.13 o 
  11  10   4     4774.87     4781.01    151.07 o 
  -5  11   4      217.19      233.52     44.68 o 
  -4  11   4      787.96      837.80     38.90 o 
  -3  11   4      181.60      202.08     29.51 o 
  -2  11   4     2340.54     2496.99     89.01 o 
  -1  11   4        5.39       34.83     25.82 o 
   0  11   4     6761.74     7236.71    317.57 o 
   1  11   4     3242.89     3169.20    132.54 o 
   2  11   4      779.55      737.41     42.26 o 
   3  11   4      104.25      126.74     34.94 o 
   4  11   4      232.19      227.49     38.91 o 
   5  11   4      972.15      948.53     61.32 o 
   6  11   4      163.66      186.31     37.77 o 
   7  11   4     3362.51     3292.44    124.96 o 
   8  11   4     2390.77     2188.38    118.38 o 
   9  11   4     1298.89     1342.62     88.51 o 
  10  11   4     1918.77     1877.85    144.88 o 
  -3  12   4     1766.73     1901.45    250.55 o 
  -2  12   4      798.58      852.97     64.99 o 
  -1  12   4     1027.59     1041.91     97.16 o 
   0  12   4      322.62      314.50     41.62 o 
   1  12   4      655.68      759.09     55.37 o 
   2  12   4      236.78      261.63     42.72 o 
   3  12   4     4046.46     4467.55    256.74 o 
   4  12   4     4023.26     4033.47    146.30 o 
   5  12   4     1861.71     1861.91     87.67 o 
   6  12   4     4527.39     4435.55    156.66 o 
   7  12   4        8.20      -22.22     30.25 o 
   8  12   4      348.82      307.21     65.71 o 
   9  12   4       38.33       39.49     44.21 o 
  -1  13   4      713.58      762.55    105.16 o 
   0  13   4     1473.00     1801.49    111.80 o 
   1  13   4      493.59      513.09     49.84 o 
   2  13   4     4970.57     5098.13    230.69 o 
   3  13   4      747.59      743.91     55.90 o 
   4  13   4      804.23      856.15     61.79 o 
   5  13   4        9.45      -29.29     31.60 o 
   6  13   4        3.72      -31.87     31.87 o 
   7  13   4       85.68       83.76     44.41 o 
   8  13   4      282.65      307.74     53.67 o 
   2  14   4      104.38       97.45     37.41 o 
   3  14   4       40.12       82.26     36.54 o 
   4  14   4      183.92      174.77     39.35 o 
   5  14   4     2502.61     2670.83    109.79 o 
  -5 -12   5     1744.02     1651.00    100.87 o 
  -4 -12   5     1618.22     1723.54     61.02 o 
  -3 -12   5     3323.52     3266.78     92.60 o 
  -2 -12   5      263.55      259.38     30.78 o 
  -1 -12   5      631.35      522.67     37.02 o 
   0 -12   5       62.25       54.54     28.23 o 
   1 -12   5     2105.16     2028.66     69.36 o 
   2 -12   5     1127.58     1086.24     73.11 o 
  -7 -11   5     2454.82     2547.08    115.25 o 
  -6 -11   5       50.59       61.28     27.41 o 
  -5 -11   5      522.97      493.24     41.92 o 
  -4 -11   5      467.02      402.83     31.83 o 
  -3 -11   5     1484.22     1593.20     59.55 o 
  -2 -11   5     2420.78     2320.69     73.85 o 
  -1 -11   5      397.27      391.70     38.55 o 
   0 -11   5     7287.68     6809.21    142.81 o 
   1 -11   5        6.07       -5.68     24.28 o 
   2 -11   5     4749.12     4459.86    111.39 o 
   3 -11   5      737.65      614.15     42.86 o 
   4 -11   5      389.03      391.80     43.61 o 
  -8 -10   5       11.76       28.01     40.00 o 
  -7 -10   5      100.01       80.25     40.14 o 
  -6 -10   5     2123.27     2137.34     78.83 o 
  -5 -10   5      919.15      872.57     47.80 o 
  -4 -10   5    10202.39    10428.92    239.70 o 
  -3 -10   5      127.51      106.22     24.58 o 
  -2 -10   5     6467.60     6260.53    152.89 o 
  -1 -10   5     2003.68     1722.18     52.57 o 
   0 -10   5     1916.92     1815.19     54.67 o 
   1 -10   5      251.72      226.40     38.10 o 
   2 -10   5      204.45      192.75     27.10 o 
   3 -10   5     3092.59     3114.61    126.62 o 
   4 -10   5        5.40      -10.74     31.47 o 
   5 -10   5     5141.02     4900.32    245.88 o 
   6 -10   5      853.92      801.03     52.41 o 
  -9  -9   5        9.15      -57.64     57.64 o 
  -8  -9   5     4026.58     3919.76    205.34 o 
  -7  -9   5     2196.99     2382.94     88.24 o 
  -6  -9   5     4837.33     4872.19    141.55 o 
  -5  -9   5     4221.91     4178.44    125.00 o 
  -4  -9   5     2679.12     2844.29     94.90 o 
  -3  -9   5     2549.14     2530.64     75.78 o 
  -2  -9   5      408.96      381.89     29.86 o 
  -1  -9   5     2503.88     2576.75     65.63 o 
   0  -9   5      912.49      950.55     49.56 o 
   1  -9   5     3925.76     3999.70    100.55 o 
   2  -9   5     9578.69     9237.91    224.95 o 
   3  -9   5     2095.52     2007.03     68.61 o 
   4  -9   5    10714.63    10082.58    242.46 o 
   5  -9   5        0.08       11.64     33.80 o 
   6  -9   5     1130.26     1009.35     58.00 o 
   7  -9   5       47.21       33.14     30.06 o 
  -9  -8   5     2786.73     2781.87    117.25 o 
  -8  -8   5      296.43      266.61     57.55 o 
  -7  -8   5     1344.67     1360.24     68.41 o 
  -6  -8   5       31.61       63.19     26.31 o 
  -5  -8   5        3.36       -4.57     23.62 o 
  -4  -8   5     2829.95     2901.21     95.84 o 
  -3  -8   5     6205.37     5886.03    144.07 o 
  -2  -8   5    13291.57    13309.75    299.29 o 
  -1  -8   5     1908.04     1852.20     52.55 o 
   0  -8   5     8792.09     8707.37    197.96 o 
   1  -8   5       11.04      -13.16     21.75 o 
   2  -8   5     3790.03     3878.04    106.77 o 
   3  -8   5      160.67      151.10     25.20 o 
   4  -8   5       17.92        0.18     21.97 o 
   5  -8   5     2418.16     2470.29     76.47 o 
   6  -8   5      830.67      767.44     55.42 o 
   7  -8   5     4644.66     4483.38    148.37 o 
   8  -8   5       33.64       68.96     29.18 o 
 -10  -7   5       10.14      -56.28     62.76 o 
  -9  -7   5      612.97      606.86     57.83 o 
  -8  -7   5      408.78      415.12     51.08 o 
  -7  -7   5      669.26      548.93     53.34 o 
  -6  -7   5     7266.86     7135.01    203.25 o 
  -5  -7   5       91.17       79.43     25.42 o 
  -4  -7   5    18606.44    18285.76    456.08 o 
  -3  -7   5     2299.17     2432.06     75.89 o 
  -2  -7   5    15006.38    15018.20    333.75 o 
  -1  -7   5     3319.40     3489.50     80.12 o 
   0  -7   5        1.94      -19.08     19.08 o 
   1  -7   5     3503.37     3498.48     97.44 o 
   2  -7   5        3.82       -2.12     19.52 o 
   3  -7   5     8513.95     8544.49    206.28 o 
   4  -7   5     3704.18     3505.91     96.46 o 
   5  -7   5    12660.94    12524.43    294.08 o 
   6  -7   5    10213.08     9583.50    203.92 o 
   7  -7   5     2074.92     2241.20     82.70 o 
   8  -7   5     1390.11     1264.44     58.53 o 
   9  -7   5        1.07      -14.58     22.43 o 
 -10  -6   5     3215.30     3019.04    133.95 o 
  -9  -6   5      172.80      213.11     46.00 o 
  -8  -6   5     7380.79     7350.68    237.77 o 
  -7  -6   5     2767.54     2799.00    114.75 o 
  -6  -6   5     3759.98     3767.58    155.43 o 
  -5  -6   5     2193.90     2314.61     85.08 o 
  -4  -6   5      110.78       87.38     31.92 o 
  -3  -6   5       83.66       45.11     23.31 o 
  -2  -6   5      517.53      541.80     30.53 o 
  -1  -6   5    16536.91    16258.10    310.29 o 
   0  -6   5    12161.47    12015.97    252.64 o 
   1  -6   5     8081.58     8030.44    195.05 o 
   2  -6   5     7188.16     7484.07    182.23 o 
   3  -6   5     2552.68     2635.66     66.46 o 
   4  -6   5     5242.16     5554.91    123.13 o 
   5  -6   5      142.35      103.92     18.45 o 
   6  -6   5        8.17       31.47     22.89 o 
   7  -6   5      932.33      915.99     34.21 o 
   8  -6   5     1813.48     1684.50     48.25 o 
   9  -6   5     3376.98     3450.37     89.94 o 
  10  -6   5      644.84      681.68     39.85 o 
 -10  -5   5     1143.82     1156.46    104.10 o 
  -9  -5   5     2767.71     2947.40     94.54 o 
  -8  -5   5      976.42      852.63     46.16 o 
  -7  -5   5      884.81      973.98     49.18 o 
  -6  -5   5     1221.23     1054.38     44.92 o 
  -5  -5   5     3420.11     3091.48     83.06 o 
  -4  -5   5     6453.91     5936.26    137.66 o 
  -3  -5   5     8109.22     7230.91    162.18 o 
  -2  -5   5    23572.49    22609.52    428.08 o 
  -1  -5   5     1063.63      842.06     41.71 o 
   0  -5   5    34156.78    34040.49    686.83 o 
   1  -5   5      290.51      406.48     26.98 o 
   2  -5   5     1303.60     1319.78     34.11 o 
   3  -5   5     3997.52     3942.74     90.54 o 
   4  -5   5     1134.92     1012.12     32.91 o 
   5  -5   5     8141.68     7981.40    140.77 o 
   6  -5   5      430.32      387.44     21.31 o 
   7  -5   5    22492.04    21785.57    366.89 o 
   8  -5   5     2369.09     2235.57     51.04 o 
   9  -5   5     5744.45     5907.74    109.75 o 
  10  -5   5      524.92      471.25     26.29 o 
 -11  -4   5      340.99      449.19     62.12 o 
 -10  -4   5       63.29       96.46     30.48 o 
  -9  -4   5      979.09     1020.21     50.82 o 
  -8  -4   5     2694.87     2560.79     83.96 o 
  -7  -4   5      943.97      849.13     44.80 o 
  -6  -4   5    15689.85    14921.44    523.60 o 
  -5  -4   5      450.31      542.51     61.06 o 
  -4  -4   5    22257.18    22045.49    526.93 o 
  -3  -4   5     2921.12     2976.15    109.66 o 
  -2  -4   5     1743.82     1863.01     61.97 o 
  -1  -4   5      217.49      352.40     29.64 o 
   0  -4   5     1446.78     1503.52     38.72 o 
   1  -4   5    25621.69    25590.46    579.74 o 
   2  -4   5     6623.34     6531.45    135.11 o 
   3  -4   5    22912.18    22445.91    458.37 o 
   4  -4   5     5061.12     5259.13    105.84 o 
   5  -4   5     9666.71     9598.15    184.07 o 
   6  -4   5     4065.94     4173.62     88.04 o 
   7  -4   5       39.24       78.26     18.16 o 
   8  -4   5       31.94       65.75     14.58 o 
   9  -4   5      228.93      268.28     19.28 o 
  10  -4   5     1982.39     1900.34     47.11 o 
  11  -4   5     1315.78     1416.51     44.99 o 
 -11  -3   5      138.50      101.14     32.04 o 
 -10  -3   5     9945.65    10662.68    406.52 o 
  -9  -3   5      769.45      734.45     37.91 o 
  -8  -3   5     5610.42     5497.63    132.23 o 
  -7  -3   5     1631.07     1565.16     55.42 o 
  -6  -3   5     3745.11     3502.75    102.79 o 
  -5  -3   5      541.08      636.55     49.59 o 
  -4  -3   5     1055.40      914.32     36.57 o 
  -3  -3   5    10828.46     9997.01    263.43 o 
  -2  -3   5     3329.09     3047.77    111.03 o 
  -1  -3   5    24382.74    23119.55    696.45 o 
   0  -3   5    10876.52    10607.76    200.50 o 
   1  -3   5    17549.86    17037.27    286.08 o 
   2  -3   5    28417.85    29512.27    528.78 o 
   3  -3   5     3580.36     3214.57     65.48 o 
   4  -3   5     2612.58     2686.94     65.54 o 
   5  -3   5     2922.68     2726.79     66.70 o 
   6  -3   5     4024.60     3946.00     83.41 o 
   7  -3   5     2944.66     2889.66     65.84 o 
   8  -3   5     7263.31     6651.92    121.13 o 
   9  -3   5    13447.38    12934.72    223.73 o 
  10  -3   5      159.81      120.42     17.18 o 
  11  -3   5     4677.99     4899.68     95.13 o 
 -11  -2   5     3530.89     3786.63     99.75 o 
 -10  -2   5      590.38      687.05     73.00 o 
  -9  -2   5     1878.73     1790.98     59.51 o 
  -8  -2   5        0.49       14.31     23.44 o 
  -7  -2   5      660.56      723.22     48.10 o 
  -6  -2   5     1361.02     1239.52     46.02 o 
  -5  -2   5     7940.14     7463.71    188.34 o 
  -4  -2   5    22372.96    20755.72    428.32 o 
  -3  -2   5     4774.58     4358.36    145.78 o 
  -2  -2   5    61941.15    59555.32    997.69 o 
  -1  -2   5      168.27      235.53     19.21 o 
   0  -2   5     8379.90     8166.67    190.69 o 
   1  -2   5       89.54      205.54     11.15 o 
   2  -2   5     3980.11     4378.70     79.01 o 
   3  -2   5    16606.04    16035.27    329.57 o 
   4  -2   5       87.94      157.10     14.60 o 
   5  -2   5    32982.73    32108.98    646.91 o 
   6  -2   5        7.93       30.50     13.19 o 
   7  -2   5    21925.90    21351.60    396.41 o 
   8  -2   5     2397.81     2474.35     58.64 o 
   9  -2   5      428.73      407.09     27.32 o 
  10  -2   5        7.98       19.67     14.64 o 
  11  -2   5       10.18       32.13     15.69 o 
  12  -2   5     1505.62     1503.74     47.02 o 
 -11  -1   5      139.32      148.57     28.19 o 
 -10  -1   5      912.93      926.75     44.32 o 
  -9  -1   5     3029.70     3199.58     85.90 o 
  -8  -1   5    15503.35    15466.44    381.73 o 
  -7  -1   5      191.00      204.37     23.31 o 
  -6  -1   5    11149.58    10733.34    230.69 o 
  -5  -1   5      136.12      207.19     20.94 o 
  -4  -1   5     9771.28     9222.35    185.94 o 
  -3  -1   5      833.94      892.26     30.83 o 
  -2  -1   5       20.64       92.17     16.10 o 
  -1  -1   5    16085.62    15636.23    291.55 o 
   0  -1   5      352.05      795.46     30.61 o 
   1  -1   5    47923.36    46905.13   1224.35 o 
   2  -1   5      917.58      853.12     23.56 o 
   3  -1   5    27759.31    26780.34    457.94 o 
   4  -1   5     8336.02     8408.58    160.97 o 
   5  -1   5     5914.57     5382.07    106.53 o 
   6  -1   5      982.22     1127.36     49.79 o 
   7  -1   5     1116.34      981.73     34.58 o 
   8  -1   5     3447.24     3329.39     73.34 o 
   9  -1   5      183.52      167.57     19.23 o 
  10  -1   5     8013.28     7611.75    137.93 o 
  11  -1   5     3189.51     3283.23     69.11 o 
  12  -1   5     1511.12     1506.25     42.78 o 
 -11   0   5        1.24       -3.53     17.12 o 
 -10   0   5     6161.04     6527.79    145.05 o 
  -9   0   5     3051.81     2955.32     92.97 o 
  -8   0   5     5645.16     5817.77    118.39 o 
  -7   0   5     2534.58     2581.05     70.63 o 
  -6   0   5     1287.58     1203.67     47.36 o 
  -5   0   5     1412.00     1571.43     45.31 o 
  -4   0   5      537.68      502.95     25.30 o 
  -3   0   5    24269.91    25112.68    430.65 o 
  -2   0   5    10691.29    10184.11    179.77 o 
  -1   0   5    40738.75    42008.12    711.94 o 
   0   0   5    58225.25    59629.45   1021.14 o 
   1   0   5    19591.24    20198.40    341.13 o 
   2   0   5     7530.29     6745.60    125.85 o 
   3   0   5      404.62      279.35     12.46 o 
   4   0   5     3112.00     3699.73     75.57 o 
   5   0   5     3960.95     3577.35     73.52 o 
   6   0   5     5196.97     5278.71    105.35 o 
   7   0   5    16032.33    14555.03    325.84 o 
   8   0   5     7021.52     6926.64    150.16 o 
   9   0   5    23244.07    22303.03    415.56 o 
  10   0   5      132.58      141.48     18.11 o 
  11   0   5     1245.15     1345.79     38.91 o 
  12   0   5       12.97       -0.20     17.55 o 
 -10   1   5       17.78       19.58     16.44 o 
  -9   1   5      337.10      337.37     22.95 o 
  -8   1   5        9.67       -9.42     15.25 o 
  -7   1   5     9825.78     9734.72    185.62 o 
  -6   1   5    11274.79    11310.04    240.89 o 
  -5   1   5     6471.48     6434.60    119.93 o 
  -4   1   5    14652.49    14156.28    247.02 o 
  -3   1   5     4212.15     4611.73     86.88 o 
  -2   1   5    14564.41    14003.61    243.15 o 
  -1   1   5     2308.36     2317.14     48.03 o 
   0   1   5     1393.29     1594.51     32.60 o 
   1   1   5     6335.70     6250.41    104.44 o 
   2   1   5     7983.74     9613.86    170.39 o 
   3   1   5    38114.38    37210.88    932.63 o 
   4   1   5     2392.28     2819.95     55.06 o 
   5   1   5    26528.58    25295.79    469.30 o 
   6   1   5     1558.20     1506.41     37.77 o 
   7   1   5     5953.52     5311.27    126.08 o 
   8   1   5      755.56      710.33     26.94 o 
   9   1   5      193.05      207.42     33.21 o 
  10   1   5     1306.26     1250.36     39.69 o 
  11   1   5      122.70      160.84     20.00 o 
  12   1   5     5629.23     5464.72    132.44 o 
  13   1   5      434.60      466.02     30.80 o 
 -10   2   5     3766.45     4102.77    102.64 o 
  -9   2   5     1168.46     1195.80     40.53 o 
  -8   2   5    10825.51    11231.27    212.51 o 
  -7   2   5       45.20       33.35     14.15 o 
  -6   2   5    11168.01    11293.28    201.23 o 
  -5   2   5       84.80       58.98     12.75 o 
  -4   2   5     4390.37     4382.71     98.97 o 
  -3   2   5     3056.14     2989.65     60.09 o 
  -2   2   5      513.10      604.29     20.16 o 
  -1   2   5    33252.31    34678.73    651.40 o 
   0   2   5      148.17      227.55     12.03 o 
   1   2   5    66846.11    72490.05   1375.66 o 
   2   2   5    14025.04    14276.47    234.67 o 
   3   2   5    38127.23    39928.43    636.86 o 
   4   2   5     3236.52     2854.42     64.03 o 
   5   2   5     1267.44     1087.42     27.32 o 
   6   2   5     3047.12     3363.70     70.12 o 
   7   2   5      597.27      499.24     20.80 o 
   8   2   5     7924.27     7747.32    152.14 o 
   9   2   5     2539.73     2219.91     53.81 o 
  10   2   5    12238.08    12145.40    253.36 o 
  11   2   5     8137.26     7833.13    211.20 o 
  12   2   5     1047.49     1075.38     45.61 o 
  13   2   5      966.76      901.93     46.94 o 
 -10   3   5     3574.93     3942.86    118.85 o 
  -9   3   5      901.69     1070.40     52.65 o 
  -8   3   5      365.11      428.73     25.55 o 
  -7   3   5       42.51       30.11     13.61 o 
  -6   3   5     1788.36     1604.38     41.94 o 
  -5   3   5     9484.67     9299.39    166.30 o 
  -4   3   5     1808.72     1903.65     53.74 o 
  -3   3   5    18930.46    19282.10    348.82 o 
  -2   3   5    12780.25    12600.59    230.40 o 
  -1   3   5    15765.70    15949.61    355.69 o 
   0   3   5    20708.80    20953.43    344.19 o 
   1   3   5     1601.67     1668.69     44.02 o 
   2   3   5       96.79      167.35     18.94 o 
   3   3   5     1402.39     1456.22     31.74 o 
   4   3   5     7630.61     8466.15    222.66 o 
   5   3   5    13491.48    12787.32    247.02 o 
   6   3   5    12963.63    13041.26    227.48 o 
   7   3   5    20033.76    18344.23    343.85 o 
   8   3   5      345.77      429.92     28.99 o 
   9   3   5     7000.58     6587.52    206.91 o 
  10   3   5      282.39      264.73     26.96 o 
  11   3   5       42.08       26.33     23.29 o 
  12   3   5      242.72      207.05     29.19 o 
  13   3   5      560.70      574.51     34.09 o 
  -9   4   5     2151.84     2380.78    119.52 o 
  -8   4   5     3169.76     3332.59    152.32 o 
  -7   4   5     7550.25     7494.81    188.02 o 
  -6   4   5     9390.50     9663.07    195.75 o 
  -5   4   5     3046.53     3020.21     71.25 o 
  -4   4   5     8867.69     9002.83    180.20 o 
  -3   4   5     1113.70     1121.42     29.96 o 
  -2   4   5     4057.25     4467.42     87.28 o 
  -1   4   5     2200.57     2162.93     43.81 o 
   0   4   5     7033.71     7268.23    138.05 o 
   1   4   5    26265.49    26886.87    606.37 o 
   2   4   5     7793.59     7964.02    170.38 o 
   3   4   5    41839.18    43974.70    796.30 o 
   4   4   5      106.86      140.18     18.79 o 
   5   4   5    26469.23    26470.06    583.42 o 
   6   4   5       27.33       57.14     21.33 o 
   7   4   5     1968.03     1838.21     50.27 o 
   8   4   5     1739.94     1762.26     64.44 o 
   9   4   5      202.65      206.88     27.64 o 
  10   4   5     5584.97     5853.20    166.58 o 
  11   4   5      127.40      146.77     30.53 o 
  12   4   5     7986.04     8132.94    220.91 o 
  13   4   5      864.79      872.30     68.84 o 
  -9   5   5      129.47      155.28     26.62 o 
  -8   5   5     6457.06     6998.21    366.93 o 
  -7   5   5      147.35      218.95     22.52 o 
  -6   5   5     1948.39     2093.71     55.95 o 
  -5   5   5       21.11       36.62     12.96 o 
  -4   5   5     1321.49     1143.86     33.79 o 
  -3   5   5     4164.15     3916.88     79.23 o 
  -2   5   5      190.35      196.95     14.74 o 
  -1   5   5    21277.98    20680.34    378.29 o 
   0   5   5      914.40      945.21     31.43 o 
   1   5   5    45636.77    46022.92    816.24 o 
   2   5   5    14442.23    14594.67    303.35 o 
   3   5   5      879.47      941.65     35.96 o 
   4   5   5       94.76      111.49     13.14 o 
   5   5   5       85.65      128.36     14.83 o 
   6   5   5     6463.84     6476.83    154.67 o 
   7   5   5      938.68      904.50     43.37 o 
   8   5   5    17353.72    16678.59    465.08 o 
   9   5   5     7020.10     6826.40    190.38 o 
  10   5   5     3520.49     3678.00    167.31 o 
  11   5   5     3776.30     3825.39    167.31 o 
  12   5   5       12.38      -19.25     23.01 o 
  13   5   5       23.41       22.40     25.26 o 
  -8   6   5      186.81      235.03     28.59 o 
  -7   6   5     2110.79     2196.61     93.90 o 
  -6   6   5      200.34      219.13     22.19 o 
  -5   6   5    16674.61    15921.80    313.33 o 
  -4   6   5     2737.13     2838.72     62.70 o 
  -3   6   5    12420.27    11804.38    213.95 o 
  -2   6   5     5207.41     5228.15    100.81 o 
  -1   6   5     1684.37     1658.10     37.40 o 
   0   6   5     1657.61     1919.19     37.50 o 
   1   6   5       82.96      165.30     16.34 o 
   2   6   5    13397.02    13127.59    277.14 o 
   3   6   5     8161.81     8331.00    211.33 o 
   4   6   5    15619.63    15120.81    314.35 o 
   5   6   5    13026.19    13477.38    283.16 o 
   6   6   5     4239.72     4033.65    102.98 o 
   7   6   5     8829.32     8444.17    198.30 o 
   8   6   5      565.71      690.05     38.44 o 
   9   6   5     1052.65     1131.47     54.50 o 
  10   6   5      328.64      419.42     34.85 o 
  11   6   5      697.22      705.83     43.26 o 
  12   6   5     1240.15     1475.76     87.55 o 
  13   6   5     1359.71     1556.31     83.60 o 
  -8   7   5     2025.82     2193.25    117.23 o 
  -7   7   5     1537.10     1568.26     53.16 o 
  -6   7   5     6014.77     5968.97    183.81 o 
  -5   7   5      818.32      746.16     33.25 o 
  -4   7   5     3746.98     3849.11     83.70 o 
  -3   7   5      611.03      514.06     20.69 o 
  -2   7   5      831.74      787.74     29.07 o 
  -1   7   5     2534.59     2290.13     44.32 o 
   0   7   5     3224.66     3080.23     55.02 o 
   1   7   5    12668.91    12364.26    255.16 o 
   2   7   5     3961.65     3801.37    101.51 o 
   3   7   5    36087.40    35518.57    849.43 o 
   4   7   5      639.81      747.26     38.85 o 
   5   7   5     4123.87     4266.84    100.69 o 
   6   7   5        5.12       10.27     14.92 o 
   7   7   5       18.68        2.88     16.98 o 
   8   7   5     1930.46     1864.44     71.35 o 
   9   7   5      659.23      556.63     38.85 o 
  10   7   5     9442.30     9568.50    262.82 o 
  11   7   5      481.06      487.95     39.20 o 
  12   7   5     4408.93     4705.35    240.15 o 
  -7   8   5      384.45      410.42     31.34 o 
  -6   8   5      344.58      380.62     45.73 o 
  -5   8   5      647.12      613.43     28.98 o 
  -4   8   5      700.00      764.18     26.22 o 
  -3   8   5    12720.02    12075.77    201.82 o 
  -2   8   5      440.17      472.16     23.85 o 
  -1   8   5    17721.20    17021.68    282.65 o 
   0   8   5     1074.12     1160.11     37.60 o 
   1   8   5     3110.26     2843.48    106.29 o 
   2   8   5     2036.32     2242.68     88.39 o 
   3   8   5      624.47      664.84     37.01 o 
   4   8   5     4982.41     4641.62    129.97 o 
   5   8   5        6.86       81.26     22.84 o 
   6   8   5    11928.31    11418.13    289.11 o 
   7   8   5     1976.88     2036.92     65.24 o 
   8   8   5     6451.17     5907.84    190.20 o 
   9   8   5     3825.19     3925.70    124.25 o 
  10   8   5      342.50      393.42     50.83 o 
  11   8   5      434.09      475.31     40.03 o 
  12   8   5       57.97       26.80     29.01 o 
  -6   9   5      419.18      398.73     52.41 o 
  -5   9   5     4058.60     4042.70    103.49 o 
  -4   9   5     2122.99     2061.04     91.48 o 
  -3   9   5     3749.32     3611.91     75.82 o 
  -2   9   5     2320.17     2329.22     53.65 o 
  -1   9   5      969.31      859.37     27.30 o 
   0   9   5     1561.21     1502.19     59.62 o 
   1   9   5      578.04      442.56     32.51 o 
   2   9   5     7743.26     7283.38    191.85 o 
   3   9   5     3707.20     3430.78    124.87 o 
   4   9   5     8041.23     7460.68    258.78 o 
   5   9   5    11272.54    11275.50    285.82 o 
   6   9   5      885.72      692.00     43.68 o 
   7   9   5     2552.07     2597.61    115.72 o 
   8   9   5      357.17      333.59     34.80 o 
   9   9   5       10.11      -18.67     24.26 o 
  10   9   5      137.69      144.58     32.13 o 
  11   9   5     1631.55     1613.90     72.93 o 
  12   9   5     2946.44     3287.98    221.87 o 
  -5  10   5      111.69      101.29     19.59 o 
  -4  10   5       62.49      104.98     19.64 o 
  -3  10   5        2.02        4.47     15.69 o 
  -2  10   5     1412.98     1461.21     46.90 o 
  -1  10   5     3265.02     3199.72    121.12 o 
   0  10   5     4076.98     4099.22    119.56 o 
   1  10   5    12089.03    11674.68    348.09 o 
   2  10   5       89.10       90.04     37.03 o 
   3  10   5     5579.50     5203.25    145.22 o 
   4  10   5     1713.81     1644.02     64.67 o 
   5  10   5      182.75      256.06     29.99 o 
   6  10   5      547.92      475.57     37.04 o 
   7  10   5      558.42      536.24     37.67 o 
   8  10   5     4423.04     3970.19    171.72 o 
   9  10   5        4.24      -20.60     36.58 o 
  10  10   5     6209.67     6033.20    237.66 o 
  11  10   5      865.51      838.73     52.99 o 
  -4  11   5      285.04      355.05     35.89 o 
  -3  11   5     4520.14     4786.24    199.78 o 
  -2  11   5       80.74      135.13     37.81 o 
  -1  11   5     3925.13     4077.35    186.23 o 
   0  11   5      595.13      638.65     39.14 o 
   1  11   5      458.48      449.32     38.51 o 
   2  11   5     1086.95     1035.75     50.82 o 
   3  11   5       47.44       90.82     25.94 o 
   4  11   5     5988.38     5918.95    162.59 o 
   5  11   5       20.60      -23.08     23.08 o 
   6  11   5     7863.50     7315.71    279.47 o 
   7  11   5     1996.26     1832.13     86.79 o 
   8  11   5     1642.40     1334.56    105.49 o 
   9  11   5      687.43      773.57    121.84 o 
  10  11   5      280.95      306.66     51.04 o 
  -3  12   5      133.03      145.79     41.00 o 
  -2  12   5       63.32       49.50     35.71 o 
  -1  12   5       73.98       80.08     35.16 o 
   0  12   5      869.73      967.90     49.62 o 
   1  12   5      248.07      235.71     30.56 o 
   2  12   5     4746.42     5083.23    175.23 o 
   3  12   5     5215.69     5230.89    195.16 o 
   4  12   5     1847.68     1921.57     90.18 o 
   5  12   5     4455.83     4287.84    154.07 o 
   6  12   5       63.26       52.47     36.10 o 
   7  12   5        1.08        8.52     32.93 o 
   8  12   5       60.28       -4.24     32.80 o 
   9  12   5      556.80      498.30     59.54 o 
  -1  13   5     2348.39     2357.71    206.26 o 
   0  13   5      555.76      617.61     66.40 o 
   1  13   5     3156.32     3575.54    245.71 o 
   2  13   5      114.01      111.69     36.95 o 
   3  13   5       96.07      166.30     39.90 o 
   4  13   5      265.87      252.75     41.31 o 
   5  13   5      486.05      473.52     48.73 o 
   6  13   5     1908.38     1969.71     92.62 o 
   7  13   5      895.64      895.40     62.24 o 
   8  13   5     4001.03     4145.00    249.38 o 
   3  14   5       54.76       41.50     80.49 o 
   4  14   5     3169.18     3275.10    161.38 o 
  -3 -12   6       14.70       39.48     24.76 o 
  -2 -12   6       59.90       29.78     25.01 o 
  -1 -12   6        4.68       25.58     25.67 o 
   0 -12   6     2481.73     2496.99     81.49 o 
   1 -12   6     1090.16      970.76     47.36 o 
  -6 -11   6        9.53       15.13     51.27 o 
  -5 -11   6        9.63        9.14     26.69 o 
  -4 -11   6     3536.98     3524.03    138.38 o 
  -3 -11   6     2121.16     2019.81     67.87 o 
  -2 -11   6     2058.57     1938.22     66.83 o 
  -1 -11   6     5577.63     5400.04    136.39 o 
   0 -11   6       28.94      -12.56     24.11 o 
   1 -11   6     2062.43     1830.47     97.57 o 
   2 -11   6      182.61      159.28     42.95 o 
   3 -11   6      424.94      474.57     40.10 o 
  -7 -10   6     1464.97     1481.28     82.31 o 
  -6 -10   6       35.92       61.06     27.16 o 
  -5 -10   6     6444.47     6367.04    176.14 o 
  -4 -10   6      112.17      105.96     28.75 o 
  -3 -10   6     2444.43     2495.10     76.91 o 
  -2 -10   6     1350.62     1211.75     50.41 o 
  -1 -10   6      276.39      270.83     28.49 o 
   0 -10   6       20.18       39.40     20.53 o 
   1 -10   6        5.92       15.64     23.45 o 
   2 -10   6     4124.62     4216.74    118.23 o 
   3 -10   6      211.56      186.46     34.29 o 
   4 -10   6     3701.24     3604.70    234.64 o 
   5 -10   6      620.26      594.68     55.36 o 
  -8  -9   6      393.25      349.59     55.15 o 
  -7  -9   6     1742.90     1864.22    134.59 o 
  -6  -9   6      820.81      734.16     44.29 o 
  -5  -9   6      853.50      827.55     46.16 o 
  -4  -9   6      102.03      120.13     29.10 o 
  -3  -9   6      705.04      698.14     37.45 o 
  -2  -9   6     7384.16     7576.66    180.30 o 
  -1  -9   6       32.83       -2.08     21.07 o 
   0  -9   6     7269.57     7184.04    168.71 o 
   1  -9   6     3439.50     3223.07     98.63 o 
   2  -9   6     1397.11     1328.63     57.08 o 
   3  -9   6     4381.23     4047.78    113.06 o 
   4  -9   6        0.03       24.74     33.59 o 
   5  -9   6        9.43       29.13     29.59 o 
   6  -9   6       38.77       16.93     29.05 o 
   7  -9   6     1510.36     1414.85     71.01 o 
  -9  -8   6        4.25      -43.48     43.48 o 
  -8  -8   6      116.19      104.28     47.01 o 
  -7  -8   6       36.41      -17.42     39.75 o 
  -6  -8   6      881.16      798.92     49.98 o 
  -5  -8   6     1547.96     1717.44     69.00 o 
  -4  -8   6     2911.62     2977.53     97.73 o 
  -3  -8   6    12323.53    11960.22    307.44 o 
  -2  -8   6     2066.64     2101.44     93.02 o 
  -1  -8   6     8940.62     8866.75    205.41 o 
   0  -8   6      673.58      570.51     37.04 o 
   1  -8   6      570.88      509.49     34.96 o 
   2  -8   6        0.33      -14.07     22.58 o 
   3  -8   6      641.06      702.55     39.22 o 
   4  -8   6     6013.83     6090.24    155.73 o 
   5  -8   6      116.67      113.84     25.39 o 
   6  -8   6     6071.38     5829.48    191.02 o 
   7  -8   6       51.49       37.86     59.43 o 
   8  -8   6     3687.88     3594.03    126.63 o 
  -9  -7   6      613.87      588.41     59.45 o 
  -8  -7   6     2553.31     2325.12    142.84 o 
  -7  -7   6     6612.07     6475.59    217.02 o 
  -6  -7   6      145.50       91.70     40.79 o 
  -5  -7   6     3488.66     3615.41    111.95 o 
  -4  -7   6      378.13      392.44     35.30 o 
  -3  -7   6     2998.12     3098.79    128.67 o 
  -2  -7   6      478.26      527.68     31.91 o 
  -1  -7   6     1629.87     1617.38     55.47 o 
   0  -7   6     6525.35     6749.90    174.52 o 
   1  -7   6     1993.60     1746.00     61.66 o 
   2  -7   6     8958.98     9202.50    222.83 o 
   3  -7   6      602.53      540.03     41.51 o 
   4  -7   6     5020.85     5205.90    135.01 o 
   5  -7   6     4702.79     4321.86    116.11 o 
   6  -7   6     1036.50     1057.15     47.75 o 
   7  -7   6      226.79      163.88     31.04 o 
   8  -7   6      137.80      155.59     26.57 o 
   9  -7   6     1333.85     1448.13     64.91 o 
  -9  -6   6     4583.87     4454.47    230.67 o 
  -8  -6   6     1567.26     1586.01     87.70 o 
  -7  -6   6     1025.95      979.67     64.94 o 
  -6  -6   6      496.79      495.77     50.76 o 
  -5  -6   6       48.88        7.54     23.94 o 
  -4  -6   6     2441.27     2261.16     80.10 o 
  -3  -6   6       85.84      134.11     30.57 o 
  -2  -6   6    15630.21    14931.75    331.66 o 
  -1  -6   6    10889.31    11125.20    250.70 o 
   0  -6   6    15816.15    15387.47    372.84 o 
   1  -6   6    10549.64    10493.52    250.54 o 
   2  -6   6      886.77      897.63     41.21 o 
   3  -6   6      847.81      836.46     39.65 o 
   4  -6   6       64.73       28.03     19.91 o 
   5  -6   6     3060.39     2974.00     75.01 o 
   6  -6   6     2389.26     2475.55     66.46 o 
   7  -6   6     3217.83     3106.68     71.78 o 
   8  -6   6     5898.92     5676.22    117.46 o 
   9  -6   6     1855.52     1859.00     59.89 o 
 -10  -5   6      226.40      184.01     50.14 o 
  -9  -5   6       41.64       -6.01     28.30 o 
  -8  -5   6      328.13      325.12     36.58 o 
  -7  -5   6      412.86      367.32     60.93 o 
  -6  -5   6     5773.45     5668.67    151.88 o 
  -5  -5   6     5861.97     5686.58    150.50 o 
  -4  -5   6     3356.01     3028.93     80.22 o 
  -3  -5   6     6521.21     6329.73    144.00 o 
  -2  -5   6       90.99       63.29     25.32 o 
  -1  -5   6     9479.26     9583.97    243.49 o 
   0  -5   6      754.75      897.37     41.25 o 
   1  -5   6     2154.13     2133.84     55.56 o 
   2  -5   6     5933.06     6125.18    129.73 o 
   3  -5   6     4741.32     4437.52    101.29 o 
   4  -5   6     8470.05     8373.62    163.34 o 
   5  -5   6      382.43      369.03     20.93 o 
   6  -5   6     8494.40     8616.75    152.02 o 
   7  -5   6     1630.48     1370.40     37.15 o 
   8  -5   6     2971.56     2994.20     69.88 o 
   9  -5   6      113.86      103.85     19.90 o 
  10  -5   6       16.66       17.25     19.75 o 
 -10  -4   6     2377.22     2481.41     86.74 o 
  -9  -4   6     2997.89     3048.72     97.29 o 
  -8  -4   6     1681.89     1547.85     68.23 o 
  -7  -4   6     9005.88     8244.28    209.60 o 
  -6  -4   6       82.36       75.88     25.87 o 
  -5  -4   6     5526.08     5298.55    141.96 o 
  -4  -4   6       83.04      148.04     18.54 o 
  -3  -4   6      120.36      119.85     18.11 o 
  -2  -4   6     2693.28     2396.20     65.18 o 
  -1  -4   6     4718.81     4472.65    123.06 o 
   0  -4   6    29903.73    30400.08    628.98 o 
   1  -4   6      656.20      766.65     30.38 o 
   2  -4   6    35049.10    34744.27    674.90 o 
   3  -4   6     2380.67     2602.30     66.38 o 
   4  -4   6     6775.02     6764.38    147.19 o 
   5  -4   6      239.44      262.45     18.26 o 
   6  -4   6      460.54      345.98     21.60 o 
   7  -4   6     2327.35     2163.06     54.02 o 
   8  -4   6      180.24       88.28     20.51 o 
   9  -4   6     6056.32     5968.95    111.04 o 
  10  -4   6     1808.97     1919.63     47.40 o 
  11  -4   6     4445.79     4597.41    100.58 o 
 -10  -3   6      596.40      591.31     43.04 o 
  -9  -3   6     2771.18     2761.08     95.01 o 
  -8  -3   6      502.59      573.20     35.13 o 
  -7  -3   6        3.41       -8.81     19.44 o 
  -6  -3   6      317.88      343.03     35.01 o 
  -5  -3   6       11.71       -6.89     17.73 o 
  -4  -3   6    13738.35    13333.69    423.96 o 
  -3  -3   6     3811.04     3597.60     73.20 o 
  -2  -3   6    15967.66    15418.02    441.22 o 
  -1  -3   6     9207.01     9634.41    319.21 o 
   0  -3   6     5290.89     4804.58    108.94 o 
   1  -3   6    13774.42    14439.12    243.38 o 
   2  -3   6      225.77      364.57     16.77 o 
   3  -3   6     3749.73     3645.87     74.49 o 
   4  -3   6     4811.73     4739.17     96.70 o 
   5  -3   6     6975.12     6803.06    172.36 o 
   6  -3   6     5531.79     5505.61    122.50 o 
   7  -3   6     4770.66     4578.61     96.13 o 
   8  -3   6     7679.10     7655.12    151.83 o 
   9  -3   6       16.53       49.69     18.33 o 
  10  -3   6     3457.83     3539.82     72.78 o 
  11  -3   6       11.13        9.65     15.75 o 
 -10  -2   6       56.02       70.68     25.16 o 
  -9  -2   6       49.00       -5.25     25.00 o 
  -8  -2   6     6753.58     6855.78    157.43 o 
  -7  -2   6     1342.85     1228.98     48.18 o 
  -6  -2   6     8198.96     7879.54    175.16 o 
  -5  -2   6     6103.47     5642.78    131.05 o 
  -4  -2   6     2671.33     2477.21     77.76 o 
  -3  -2   6     6937.42     6190.16    217.10 o 
  -2  -2   6     1687.69     1401.59     36.54 o 
  -1  -2   6     1140.67     1205.08     34.39 o 
   0  -2   6     1051.81      919.80     36.75 o 
   1  -2   6    18377.44    18278.10    334.36 o 
   2  -2   6    14360.30    14499.36    245.40 o 
   3  -2   6     7435.75     7070.06    123.65 o 
   4  -2   6    30465.44    30056.75    558.03 o 
   5  -2   6      315.34      302.60     15.79 o 
   6  -2   6     9563.30     9528.29    201.43 o 
   7  -2   6       62.57      105.38     16.45 o 
   8  -2   6      485.06      418.96     22.23 o 
   9  -2   6      390.74      326.49     21.60 o 
  10  -2   6     1627.17     1483.73     40.42 o 
  11  -2   6     3186.25     3331.89    109.00 o 
  12  -2   6        4.42       21.30     18.23 o 
 -10  -1   6     1764.09     1826.25     52.42 o 
  -9  -1   6     8764.14     8883.17    195.16 o 
  -8  -1   6      395.76      448.23     30.90 o 
  -7  -1   6    10028.63     9640.01    210.95 o 
  -6  -1   6       66.91       97.40     20.50 o 
  -5  -1   6      518.37      371.84     25.56 o 
  -4  -1   6       49.07       59.33     17.33 o 
  -3  -1   6     4041.47     4367.70     84.97 o 
  -2  -1   6    18428.96    17345.28    332.25 o 
  -1  -1   6       86.71      150.98     12.38 o 
   0  -1   6    40194.61    39871.62    742.92 o 
   1  -1   6     3559.25     3950.19    115.80 o 
   2  -1   6    23252.57    21763.29    523.88 o 
   3  -1   6     8020.33     8802.78    156.60 o 
   4  -1   6       37.33       76.06     10.88 o 
   5  -1   6     3115.64     2931.06     63.53 o 
   6  -1   6     1202.81     1095.53     32.19 o 
   7  -1   6     9267.38     8701.96    184.55 o 
   8  -1   6     1431.65     1370.63     43.10 o 
   9  -1   6    11717.82    11165.19    215.20 o 
  10  -1   6     3353.11     3324.41     75.69 o 
  11  -1   6     1495.33     1469.49     56.82 o 
  12  -1   6     1710.63     1837.39     53.42 o 
 -10   0   6      296.93      251.39     22.60 o 
  -9   0   6      402.25      383.68     45.24 o 
  -8   0   6      119.51      128.51     18.84 o 
  -7   0   6       73.26       76.88     17.68 o 
  -6   0   6    10674.63    10619.53    201.49 o 
  -5   0   6       19.50       47.52     15.14 o 
  -4   0   6    15228.31    14534.79    255.87 o 
  -3   0   6      858.82      821.10     48.05 o 
  -2   0   6    10858.94    10338.94    183.57 o 
  -1   0   6     4952.81     4648.71     87.18 o 
   0   0   6     3129.15     2706.54     47.27 o 
   1   0   6      647.97      637.99     27.13 o 
   2   0   6      336.91      298.57     19.96 o 
   3   0   6    17333.92    17293.29    359.82 o 
   4   0   6     2709.19     2522.94     51.67 o 
   5   0   6    12508.83    11830.53    225.25 o 
   6   0   6     8821.11     8522.17    164.97 o 
   7   0   6     5900.43     5493.81    110.45 o 
   8   0   6     9207.76     8946.96    190.48 o 
   9   0   6       59.99       41.94     16.23 o 
  10   0   6        5.16        8.21     15.28 o 
  11   0   6        2.13       15.39     18.98 o 
  12   0   6     1490.98     1492.54     52.85 o 
 -10   1   6      507.12      504.42     26.87 o 
  -9   1   6        8.14      -14.37     15.97 o 
  -8   1   6     8938.00     9243.96    178.60 o 
  -7   1   6     7424.66     7436.14    145.94 o 
  -6   1   6     6798.72     6754.54    133.13 o 
  -5   1   6    10076.15     9683.94    175.48 o 
  -4   1   6     5665.03     5666.85    106.92 o 
  -3   1   6     1639.93     1449.67     41.01 o 
  -2   1   6        6.66       43.08     18.06 o 
  -1   1   6     7819.26     8318.41    148.56 o 
   0   1   6     3545.81     3063.98     66.78 o 
   1   1   6    12925.64    13626.98    221.49 o 
   2   1   6    44788.46    44210.36   1073.61 o 
   3   1   6     2463.16     2407.47     41.91 o 
   4   1   6    43166.82    40543.86    790.04 o 
   5   1   6      817.80      903.55     25.67 o 
   6   1   6      368.42      345.83     16.52 o 
   7   1   6     1469.61     1346.82     36.69 o 
   8   1   6      240.44      332.07     18.67 o 
   9   1   6     7476.81     7010.17    152.61 o 
  10   1   6      329.78      346.74     23.33 o 
  11   1   6    12323.75    12235.70    318.50 o 
  12   1   6      208.29      149.53     29.48 o 
 -10   2   6     1020.44     1276.78     77.55 o 
  -9   2   6     3595.11     3824.07    153.16 o 
  -8   2   6       34.94       17.65     15.82 o 
  -7   2   6     1682.51     1741.44     51.77 o 
  -6   2   6      772.40      702.14     26.83 o 
  -5   2   6      673.79      632.78     24.33 o 
  -4   2   6     9617.88     9368.83    168.46 o 
  -3   2   6     2284.29     2410.61     51.46 o 
  -2   2   6    22575.96    22216.03    423.87 o 
  -1   2   6      288.24      397.84     16.44 o 
   0   2   6    21557.96    21636.78    348.93 o 
   1   2   6     2031.59     1887.64     38.01 o 
   2   2   6     4513.90     4406.79     78.55 o 
   3   2   6      364.49      332.03     12.22 o 
   4   2   6      133.07      115.22     12.11 o 
   5   2   6    13988.09    13886.11    287.65 o 
   6   2   6      363.08      268.58     14.29 o 
   7   2   6    10615.66     9919.33    190.11 o 
   8   2   6      496.98      492.77     21.00 o 
   9   2   6     9414.97     8911.36    239.16 o 
  10   2   6     3891.17     3785.99    133.40 o 
  11   2   6      707.65      584.97     37.18 o 
  12   2   6       80.44      108.71     36.71 o 
  13   2   6        8.53      -20.61     20.61 o 
  -9   3   6       93.99      124.02     21.05 o 
  -8   3   6      845.50      920.34     40.67 o 
  -7   3   6     1519.16     1407.60     67.23 o 
  -6   3   6    13384.51    13602.36    269.19 o 
  -5   3   6      652.29      674.21     34.36 o 
  -4   3   6    16522.48    16473.52    284.51 o 
  -3   3   6     2673.76     2612.56     62.20 o 
  -2   3   6    18890.28    18908.06    324.56 o 
  -1   3   6     1516.09     1412.88     50.45 o 
   0   3   6       41.15       38.44      8.64 o 
   1   3   6     7450.49     8043.77    172.30 o 
   2   3   6      303.13      373.59     15.37 o 
   3   3   6    25526.00    25985.65    422.38 o 
   4   3   6    15080.76    15205.69    274.07 o 
   5   3   6    21257.62    21393.37    516.23 o 
   6   3   6    22262.28    20514.08    392.39 o 
   7   3   6     1746.30     1634.05     53.77 o 
   8   3   6      342.24      241.60     23.45 o 
   9   3   6      302.28      242.40     25.77 o 
  10   3   6      993.62      998.44     55.82 o 
  11   3   6     1155.53     1069.81    116.73 o 
  12   3   6     3212.04     3134.53    100.04 o 
  13   3   6     5076.14     5197.71    162.12 o 
  -9   4   6      565.62      686.27     45.21 o 
  -8   4   6     4845.94     5043.32    112.47 o 
  -7   4   6     6472.82     6764.57    187.00 o 
  -6   4   6      883.24      942.67     35.65 o 
  -5   4   6     4145.43     3974.04     89.72 o 
  -4   4   6      449.40      381.14     22.72 o 
  -3   4   6      720.48      648.49     27.03 o 
  -2   4   6     5261.20     5063.59    106.14 o 
  -1   4   6     8868.67     9042.13    162.02 o 
   0   4   6    22564.90    22487.64    452.89 o 
   1   4   6     9872.06    10361.40    236.22 o 
   2   4   6    27900.60    28579.09    586.99 o 
   3   4   6      757.98      845.58     24.68 o 
   4   4   6     6376.03     6431.91    115.09 o 
   5   4   6      254.33      214.24     17.26 o 
   6   4   6      112.09      176.13     17.60 o 
   7   4   6     7614.31     7380.76    174.60 o 
   8   4   6      839.20      866.82     42.91 o 
   9   4   6     8727.49     8187.57    222.96 o 
  10   4   6      309.60      371.76     42.62 o 
  11   4   6     6956.23     6696.26    327.39 o 
  12   4   6      726.02      675.72     40.71 o 
  13   4   6      787.81      854.91     51.73 o 
  -8   5   6      201.26      183.71     26.97 o 
  -7   5   6        0.67       39.30     19.12 o 
  -6   5   6      751.38      762.69     31.72 o 
  -5   5   6     4828.03     4541.47    100.83 o 
  -4   5   6     9861.96     9694.45    179.63 o 
  -3   5   6     2104.72     1856.67     45.43 o 
  -2   5   6    14003.45    13612.84    276.80 o 
  -1   5   6      520.35      530.28     27.02 o 
   0   5   6    22523.26    21894.19    399.72 o 
   1   5   6      451.49      475.38     22.08 o 
   2   5   6       16.91       64.18     13.17 o 
   3   5   6     5327.11     5511.46    123.03 o 
   4   5   6     3621.97     3556.69     73.12 o 
   5   5   6    15379.22    15198.90    317.59 o 
   6   5   6      113.89      135.19     17.11 o 
   7   5   6    19812.59    19122.95    428.72 o 
   8   5   6     3560.30     3236.63    100.17 o 
   9   5   6     3781.75     3772.76    114.31 o 
  10   5   6      209.57      210.53     58.53 o 
  11   5   6       29.36       24.53     27.56 o 
  12   5   6      306.82      310.09     38.38 o 
  13   5   6        4.20        6.50     25.45 o 
  -8   6   6     2249.79     2461.47    135.50 o 
  -7   6   6       38.79       50.90     19.63 o 
  -6   6   6    11854.75    12107.67    252.77 o 
  -5   6   6     3404.56     3478.67     67.43 o 
  -4   6   6     8656.33     8209.82    154.52 o 
  -3   6   6     2618.23     2597.58     67.09 o 
  -2   6   6      146.67      227.10     41.19 o 
  -1   6   6      441.21      326.75     19.74 o 
   0   6   6      203.77      236.66     14.00 o 
   1   6   6    16043.57    15668.45    283.87 o 
   2   6   6     6649.40     6668.07    147.07 o 
   3   6   6    28511.93    27792.54    569.28 o 
   4   6   6    14638.96    14637.02    359.07 o 
   5   6   6     5266.58     5081.04    115.44 o 
   6   6   6     3464.62     3450.59     89.90 o 
   7   6   6        0.29       34.60     17.02 o 
   8   6   6      122.08       98.55     22.23 o 
   9   6   6     1820.67     1795.45     68.57 o 
  10   6   6     2531.63     2478.45     86.05 o 
  11   6   6     3307.35     3454.65    138.04 o 
  12   6   6     1990.38     2091.21     98.78 o 
  -7   7   6     1105.45     1263.56     46.65 o 
  -6   7   6       91.23       94.41     20.97 o 
  -5   7   6       78.59       78.31     17.17 o 
  -4   7   6       46.15       80.64     15.96 o 
  -3   7   6     8042.30     7414.92    140.38 o 
  -2   7   6     4862.78     4549.38     90.51 o 
  -1   7   6     5873.37     5400.16     94.99 o 
   0   7   6     4136.24     4197.17     77.62 o 
   1   7   6     4059.10     3846.56     78.94 o 
   2   7   6    13038.73    12906.65    319.96 o 
   3   7   6       43.29       39.42     19.53 o 
   4   7   6       17.56       55.86     20.53 o 
   5   7   6     1288.13     1404.04     56.31 o 
   6   7   6     3427.08     3168.58     96.08 o 
   7   7   6     4245.59     4141.45    107.20 o 
   8   7   6     1691.19     1595.25     55.47 o 
   9   7   6     9574.22     9524.97    325.59 o 
  10   7   6       94.41       62.33     42.95 o 
  11   7   6     3142.15     3378.80    124.22 o 
  12   7   6      110.98       76.71     28.09 o 
  -6   8   6     1344.79     1370.21     45.40 o 
  -5   8   6     2059.33     1986.66     52.54 o 
  -4   8   6    10882.25    10545.86    205.44 o 
  -3   8   6      129.03      132.00     17.81 o 
  -2   8   6    15061.63    14332.36    235.98 o 
  -1   8   6       18.01       46.83     12.86 o 
   0   8   6     1269.21     1282.51     44.29 o 
   1   8   6       99.02       80.77     23.35 o 
   2   8   6     1185.07     1099.70     48.37 o 
   3   8   6     9523.71     9064.22    232.58 o 
   4   8   6       37.24       37.06     24.34 o 
   5   8   6    27638.50    27783.23    668.95 o 
   6   8   6     2114.63     2211.79     76.36 o 
   7   8   6     8162.15     8154.72    236.44 o 
   8   8   6      945.47      880.78     51.42 o 
   9   8   6      262.84      288.54     44.57 o 
  10   8   6      118.72       77.70     26.79 o 
  11   8   6      192.92      205.63     32.52 o 
  12   8   6     1946.49     1966.41     80.04 o 
  -6   9   6     2682.21     2558.52    201.69 o 
  -5   9   6      662.17      734.89     32.05 o 
  -4   9   6      120.22      118.32     19.32 o 
  -3   9   6       43.81       66.16     18.84 o 
  -2   9   6      283.74      353.74     23.22 o 
  -1   9   6     5910.42     5718.06    145.61 o 
   0   9   6      791.98      712.20     38.79 o 
   1   9   6     8340.48     7757.64    343.05 o 
   2   9   6     1051.59     1062.71     49.46 o 
   3   9   6     5628.85     5037.39    139.53 o 
   4   9   6     7097.69     7087.40    188.32 o 
   5   9   6       49.39       39.95     23.60 o 
   6   9   6      137.32      160.72     27.24 o 
   7   9   6      410.65      490.68     36.89 o 
   8   9   6     2075.58     1874.91     78.64 o 
   9   9   6      961.05     1000.28     72.07 o 
  10   9   6     2752.22     2647.98    126.58 o 
  11   9   6     3199.34     3332.16    112.28 o 
  -5  10   6     1105.91     1270.90    100.50 o 
  -4  10   6      339.07      313.88     26.87 o 
  -3  10   6     4382.26     4470.34    180.93 o 
  -2  10   6     3813.83     3722.62    115.87 o 
  -1  10   6     3370.14     3338.38    117.21 o 
   0  10   6     8343.71     7987.72    209.27 o 
   1  10   6     1662.10     1418.39     87.48 o 
   2  10   6     1111.55     1050.49     50.24 o 
   3  10   6      154.47       90.78     25.33 o 
   4  10   6     1564.71     1465.75     61.38 o 
   5  10   6     2310.58     2106.11     75.18 o 
   6  10   6     2553.11     2277.68     79.94 o 
   7  10   6    10330.78     9816.11    253.81 o 
   8  10   6      664.18      600.35     45.36 o 
   9  10   6     6333.05     6190.30    243.01 o 
  10  10   6       18.35        6.90     36.99 o 
  11  10   6      310.40      335.28     51.65 o 
  -3  11   6       28.16      -13.51     33.67 o 
  -2  11   6      842.73      886.56     77.65 o 
  -1  11   6      323.50      346.84     36.59 o 
   0  11   6      158.67      184.33     32.79 o 
   1  11   6     1920.34     1881.74     69.86 o 
   2  11   6      224.83      309.25     32.08 o 
   3  11   6     8761.76     8107.84    213.41 o 
   4  11   6       13.75      -19.48     25.03 o 
   5  11   6     7521.81     7115.75    191.27 o 
   6  11   6     2570.16     2450.22     84.37 o 
   7  11   6      351.39      280.25     32.73 o 
   8  11   6       18.18        9.19     29.15 o 
   9  11   6       92.26       98.22     43.96 o 
  10  11   6      999.55      924.40     73.97 o 
  -2  12   6       11.15       27.79     34.86 o 
  -1  12   6     4222.31     4493.67    321.59 o 
   0  12   6      250.01      259.51     35.84 o 
   1  12   6     4364.91     4329.34    126.50 o 
   2  12   6     1858.53     1807.06     69.84 o 
   3  12   6     2661.14     2645.72     89.13 o 
   4  12   6      372.55      295.80     33.83 o 
   5  12   6       48.18       63.41     35.91 o 
   6  12   6     1242.03     1069.63     67.32 o 
   7  12   6      124.60       47.16     35.38 o 
   8  12   6     2652.63     2419.47    115.55 o 
   9  12   6     1479.58     1358.44    201.77 o 
   0  13   6     1261.80     1296.74    151.62 o 
   1  13   6       46.08       55.72     37.78 o 
   2  13   6       55.55       47.79     34.98 o 
   3  13   6      446.58      446.21     47.60 o 
   4  13   6     1175.16     1123.59     69.03 o 
   5  13   6     3274.60     3267.69    132.62 o 
   6  13   6     1518.92     1515.82     81.43 o 
   7  13   6     4825.92     4543.01    161.91 o 
  -4 -11   7     2150.15     1992.62     77.37 o 
  -3 -11   7      489.04      527.00     35.63 o 
  -2 -11   7     2744.64     2585.03     79.17 o 
  -1 -11   7        7.11        9.03     24.48 o 
   0 -11   7     1390.64     1308.36     54.26 o 
   1 -11   7      322.78      284.88     31.91 o 
   2 -11   7      817.37      765.81     49.97 o 
  -6 -10   7     3015.08     3151.79    119.77 o 
  -5 -10   7      278.53      244.81     33.10 o 
  -4 -10   7      632.84      580.99     43.40 o 
  -3 -10   7      162.21      125.84     30.28 o 
  -2 -10   7      171.07      174.23     27.50 o 
  -1 -10   7      384.49      358.16     31.39 o 
   0 -10   7      262.82      334.53     27.23 o 
   1 -10   7     7100.96     6656.78    191.85 o 
   2 -10   7      370.38      282.05     43.54 o 
   3 -10   7     3097.63     2988.51    280.94 o 
   4 -10   7      520.88      451.98     45.45 o 
  -7  -9   7      178.67      178.85     46.03 o 
  -6  -9   7       45.72       64.48     29.31 o 
  -5  -9   7       50.72       62.30     27.57 o 
  -4  -9   7        5.09       14.09     25.69 o 
  -3  -9   7     4234.40     4211.46    127.26 o 
  -2  -9   7      809.98      755.23     39.13 o 
  -1  -9   7     4182.20     4261.45    111.46 o 
   0  -9   7     2073.38     1931.78     63.73 o 
   1  -9   7     1188.87     1100.54     51.91 o 
   2  -9   7     2836.47     2724.12     86.11 o 
   3  -9   7       43.86       46.88     26.68 o 
   4  -9   7      567.62      617.94     96.95 o 
   5  -9   7      317.36      347.66     40.65 o 
   6  -9   7     1853.03     1932.28     85.18 o 
  -8  -8   7      309.85      185.88     89.14 o 
  -7  -8   7     2111.41     2092.83     99.17 o 
  -6  -8   7      596.97      520.07     54.41 o 
  -5  -8   7     2251.77     2490.35     87.11 o 
  -4  -8   7     4217.90     4175.54    125.67 o 
  -3  -8   7       75.91       92.36     27.72 o 
  -2  -8   7     4731.56     4539.25    116.97 o 
  -1  -8   7      382.98      351.81     28.33 o 
   0  -8   7       53.47      105.80     20.12 o 
   1  -8   7       14.20       56.28     23.45 o 
   2  -8   7     2940.29     2950.78    101.57 o 
   3  -8   7     7307.59     7051.47    178.37 o 
   4  -8   7      238.05      250.09     30.43 o 
   5  -8   7     5091.66     4764.10    135.38 o 
   6  -8   7       41.04       28.65     29.21 o 
   7  -8   7      696.94      662.08     48.66 o 
  -8  -7   7     6462.96     6511.37    217.70 o 
  -7  -7   7       22.58        1.32     42.39 o 
  -6  -7   7     1851.43     1841.40    269.56 o 
  -5  -7   7       28.73      -24.38     24.38 o 
  -4  -7   7       48.31       51.85     25.29 o 
  -3  -7   7       42.17       57.10     25.79 o 
  -2  -7   7      524.70      509.64     38.09 o 
  -1  -7   7     8771.52     9008.00    207.72 o 
   0  -7   7      195.74      196.10     34.10 o 
   1  -7   7     9842.97     9956.25    213.96 o 
   2  -7   7      238.39      197.92     32.59 o 
   3  -7   7     2896.15     2809.94     85.61 o 
   4  -7   7     1144.66     1101.33     49.75 o 
   5  -7   7      121.92      106.19     25.59 o 
   6  -7   7      493.11      531.02     35.52 o 
   7  -7   7       20.37        3.14     23.20 o 
   8  -7   7     2143.01     2189.04     89.13 o 
  -9  -6   7      941.20      884.70     68.17 o 
  -8  -6   7      130.15       74.70     46.10 o 
  -7  -6   7      164.70      124.12     45.23 o 
  -6  -6   7      603.16      473.27     52.74 o 
  -5  -6   7     2788.15     2739.55    111.99 o 
  -4  -6   7        1.61       42.17     24.27 o 
  -3  -6   7     5597.35     5583.12    156.49 o 
  -2  -6   7     2206.51     2281.46    113.40 o 
  -1  -6   7     4581.51     4839.03    134.49 o 
   0  -6   7    11625.18    12262.32    385.19 o 
   1  -6   7      437.80      449.40     22.18 o 
   2  -6   7      456.67      408.32     34.75 o 
   3  -6   7      955.43      798.66     43.47 o 
   4  -6   7     7191.84     7135.50    177.46 o 
   5  -6   7     2685.58     2692.51     81.30 o 
   6  -6   7     2898.63     2887.13     74.78 o 
   7  -6   7     4534.24     4319.45    119.59 o 
   8  -6   7      499.34      605.96     28.65 o 
   9  -6   7     2079.21     1968.43     61.17 o 
  -9  -5   7      928.43      890.33     67.06 o 
  -8  -5   7      125.90      102.43     77.96 o 
  -7  -5   7     9063.99     8624.94    273.15 o 
  -6  -5   7     7599.60     7688.02    246.73 o 
  -5  -5   7     3337.38     3186.11    172.55 o 
  -4  -5   7     2908.14     2915.69     99.39 o 
  -3  -5   7      103.28       98.66     24.43 o 
  -2  -5   7       13.97       12.33     21.49 o 
  -1  -5   7      318.53      273.42     86.75 o 
   0  -5   7     4890.84     4920.96    130.01 o 
   1  -5   7     6932.23     7126.19    136.85 o 
   2  -5   7     6111.59     5922.52    150.61 o 
   3  -5   7    10398.03    10693.74    254.99 o 
   4  -5   7      627.25      704.50     31.48 o 
   5  -5   7     3467.76     3368.26     75.38 o 
   6  -5   7      326.26      247.08     20.04 o 
   7  -5   7       23.57       27.14     16.12 o 
   8  -5   7      276.10      326.15     24.17 o 
   9  -5   7      118.48      100.01     21.52 o 
  10  -5   7     1204.29     1197.06     46.40 o 
  -9  -4   7      236.05      146.69     40.16 o 
  -8  -4   7     3303.59     3370.65    104.26 o 
  -7  -4   7      524.46      469.93     39.40 o 
  -6  -4   7     1786.26     1669.08     88.92 o 
  -5  -4   7      192.46      230.89     30.18 o 
  -4  -4   7      307.41      335.12     30.66 o 
  -3  -4   7     3227.02     3032.73     71.62 o 
  -2  -4   7     2168.97     1913.21     56.80 o 
  -1  -4   7    11087.04    10913.54    326.97 o 
   0  -4   7        8.03       26.96     25.24 o 
   1  -4   7    14704.91    15086.95    255.35 o 
   2  -4   7     8248.18     8572.53    176.86 o 
   3  -4   7     5653.75     5854.73    132.00 o 
   4  -4   7      403.79      394.99     23.64 o 
   5  -4   7     1085.81      958.67     36.42 o 
   6  -4   7     5224.78     5066.64    105.06 o 
   7  -4   7        1.24       14.28     15.22 o 
   8  -4   7     4879.36     4920.76    103.95 o 
   9  -4   7     1223.91     1183.10     35.92 o 
  10  -4   7     3056.93     3355.08     79.91 o 
  -9  -3   7      164.15      136.58     37.82 o 
  -8  -3   7      343.04      317.61     35.17 o 
  -7  -3   7     1888.20     1666.45     66.29 o 
  -6  -3   7     1696.60     1600.91     76.72 o 
  -5  -3   7    18533.14    18376.12    828.88 o 
  -4  -3   7     2054.52     2042.68    122.90 o 
  -3  -3   7    11011.72    10703.34    320.48 o 
  -2  -3   7     1500.30     1630.46     48.88 o 
  -1  -3   7     1328.88     1272.77     78.13 o 
   0  -3   7      285.18      411.60     51.84 o 
   1  -3   7     5586.87     5581.76    100.44 o 
   2  -3   7     7474.23     7291.90    128.94 o 
   3  -3   7      351.37      396.61     18.18 o 
   4  -3   7    13322.15    12785.16    244.08 o 
   5  -3   7     5574.01     5594.08    125.53 o 
   6  -3   7     4021.64     3907.47     92.63 o 
   7  -3   7     4484.79     4405.83    102.44 o 
   8  -3   7       60.62       33.77     15.79 o 
   9  -3   7       28.43       63.33     16.89 o 
  10  -3   7        8.78      -11.10     14.78 o 
  11  -3   7      461.14      467.38     33.09 o 
  -9  -2   7     2773.48     2956.69     79.60 o 
  -8  -2   7     2025.16     1911.11    106.27 o 
  -7  -2   7     4035.27     3772.71    120.45 o 
  -6  -2   7     4850.89     4584.33    132.25 o 
  -5  -2   7       31.15       58.24     20.26 o 
  -4  -2   7     3006.02     3030.26     69.60 o 
  -3  -2   7       70.90       71.46     15.95 o 
  -2  -2   7      319.07      350.02     23.28 o 
  -1  -2   7     3020.73     2873.68     60.00 o 
   0  -2   7    10305.29    10193.90    393.19 o 
   1  -2   7    11250.26    11385.99    242.85 o 
   2  -2   7     4738.97     4352.51     80.99 o 
   3  -2   7    20632.35    20950.39    352.12 o 
   4  -2   7     1060.22     1220.18     34.96 o 
   5  -2   7     7910.33     7971.20    155.70 o 
   6  -2   7      100.39       81.94     17.85 o 
   7  -2   7      708.61      639.48     37.72 o 
   8  -2   7     2557.15     2493.10     65.78 o 
   9  -2   7     1355.70     1163.44     38.45 o 
  10  -2   7     3720.67     3641.61     81.78 o 
  11  -2   7       55.34       42.67     18.47 o 
  -9  -1   7      130.78      132.23     21.10 o 
  -8  -1   7     1826.14     1738.25     49.94 o 
  -7  -1   7      112.83      115.96     27.83 o 
  -6  -1   7      356.42      386.51     23.87 o 
  -5  -1   7      316.42      268.32     20.87 o 
  -4  -1   7    11183.75    10952.32    206.84 o 
  -3  -1   7    13215.75    12182.09    228.25 o 
  -2  -1   7      541.82      593.51     39.40 o 
  -1  -1   7    16130.55    15233.26    275.92 o 
   0  -1   7      282.31      430.33     21.00 o 
   1  -1   7     7915.15     7701.06    150.08 o 
   2  -1   7     3865.72     4234.00     78.65 o 
   3  -1   7     8905.44     9114.08    160.94 o 
   4  -1   7     3115.04     2942.78     60.40 o 
   5  -1   7     1179.35     1207.61     34.26 o 
   6  -1   7    12359.75    11894.45    248.57 o 
   7  -1   7     1001.94      973.61     35.94 o 
   8  -1   7     8280.25     7806.04    168.63 o 
   9  -1   7     2271.13     2170.78     59.81 o 
  10  -1   7      532.32      528.87     26.04 o 
  11  -1   7      211.42      211.18     28.37 o 
  12  -1   7      243.57      246.67     42.38 o 
  -9   0   7       68.94       72.61     18.57 o 
  -8   0   7      865.52      861.98     34.47 o 
  -7   0   7     6643.47     6282.52    126.89 o 
  -6   0   7      338.91      303.89     21.72 o 
  -5   0   7    14948.10    14039.48    293.58 o 
  -4   0   7     3353.07     3160.58     70.36 o 
  -3   0   7     1200.33     1048.04     31.80 o 
  -2   0   7     1902.38     1849.87     43.76 o 
  -1   0   7      513.47      439.92     18.74 o 
   0   0   7     1675.09     1674.66     38.07 o 
   1   0   7     1075.02      893.37     28.49 o 
   2   0   7    19735.71    19500.58    331.96 o 
   3   0   7     4048.29     4003.50     77.00 o 
   4   0   7    20507.37    19736.68    342.19 o 
   5   0   7    11646.38    11832.34    208.67 o 
   6   0   7     1392.04     1317.74     36.13 o 
   7   0   7     3872.18     3762.56     87.80 o 
   8   0   7      174.34      147.64     17.72 o 
   9   0   7     1471.28     1363.77     44.02 o 
  10   0   7      647.85      559.46     54.50 o 
  11   0   7     2994.39     2821.91    109.46 o 
  12   0   7     1306.26     1357.38     58.01 o 
  -9   1   7     2752.46     2959.16     79.29 o 
  -8   1   7     1186.48     1214.08     45.43 o 
  -7   1   7     1172.99     1239.83     39.90 o 
  -6   1   7     3118.67     2863.50     66.20 o 
  -5   1   7      195.24      187.21     18.10 o 
  -4   1   7        5.28       49.38     13.33 o 
  -3   1   7       44.36      111.57     17.56 o 
  -2   1   7    15914.23    16158.69    282.13 o 
  -1   1   7     3121.53     2760.86     59.98 o 
   0   1   7     5819.66     5837.67    132.53 o 
   1   1   7    14728.22    14270.86    233.12 o 
   2   1   7      871.17      722.14     20.56 o 
   3   1   7    18926.85    18615.04    326.30 o 
   4   1   7     1980.84     2259.80     40.98 o 
   5   1   7     2826.82     2902.46     65.40 o 
   6   1   7      529.55      457.62     22.99 o 
   7   1   7     3201.19     3127.08     68.62 o 
   8   1   7     5736.44     5207.48    116.48 o 
   9   1   7      464.33      411.90     65.02 o 
  10   1   7     8537.62     7956.19    255.07 o 
  11   1   7      177.33      177.13     26.46 o 
  12   1   7     1450.14     1477.24     60.84 o 
  -9   2   7       18.52        2.93     17.99 o 
  -8   2   7       55.99       68.00     19.18 o 
  -7   2   7       81.56       54.79     18.92 o 
  -6   2   7     4037.40     4018.40     97.42 o 
  -5   2   7     6212.43     6142.89    148.40 o 
  -4   2   7     1596.82     1577.39     45.40 o 
  -3   2   7    23472.70    22673.75    392.66 o 
  -2   2   7      253.05      347.84     21.78 o 
  -1   2   7     7534.44     6893.31    125.96 o 
   0   2   7      331.61      294.51     13.25 o 
   1   2   7      127.24       93.26     10.75 o 
   2   2   7     1470.43     1563.18     33.82 o 
   3   2   7     3003.07     3401.31     66.20 o 
   4   2   7    23113.65    23437.43    410.01 o 
   5   2   7        6.21       35.65      8.50 o 
   6   2   7    23647.40    22643.33    391.03 o 
   7   2   7     1115.60     1084.42     36.16 o 
   8   2   7     3338.30     3190.21     96.02 o 
   9   2   7      656.19      621.78     39.51 o 
  10   2   7        2.03       30.34     30.90 o 
  11   2   7      756.96      669.44     44.85 o 
  12   2   7       14.93      -17.21     22.88 o 
  -9   3   7      828.03      922.09     62.32 o 
  -8   3   7      653.05      637.31     31.86 o 
  -7   3   7     6101.72     6400.98    144.97 o 
  -6   3   7      340.97      313.75     22.56 o 
  -5   3   7     4421.50     4514.19    100.38 o 
  -4   3   7     2945.40     2725.18     66.22 o 
  -3   3   7     1557.54     1576.38     44.70 o 
  -2   3   7      172.43      206.84     17.13 o 
  -1   3   7        5.79       17.06     12.05 o 
   0   3   7    14514.04    14903.06    250.15 o 
   1   3   7       24.41       36.16     11.17 o 
   2   3   7    10133.08    10645.51    198.95 o 
   3   3   7     4135.04     3928.03     79.22 o 
   4   3   7     7756.73     7692.32    143.19 o 
   5   3   7    14223.26    13679.91    307.44 o 
   6   3   7       28.01       14.07     14.59 o 
   7   3   7      245.21      316.12     22.22 o 
   8   3   7       82.31       65.57     23.98 o 
   9   3   7     2647.77     2501.06     81.43 o 
  10   3   7      878.69      716.15     73.33 o 
  11   3   7     3154.57     2910.89    110.66 o 
  12   3   7     4837.33     4608.02    209.41 o 
  -8   4   7      650.89      668.71     37.64 o 
  -7   4   7      765.35      862.84     35.52 o 
  -6   4   7      377.22      324.58     22.97 o 
  -5   4   7      705.16      579.95     27.22 o 
  -4   4   7     5773.41     5547.36    117.88 o 
  -3   4   7      724.26      759.35     32.18 o 
  -2   4   7     9592.57     9429.34    187.73 o 
  -1   4   7    13206.09    13189.60    251.20 o 
   0   4   7    10901.44    11082.92    207.86 o 
   1   4   7     8187.66     7924.68    171.29 o 
   2   4   7      407.26      485.31     21.94 o 
   3   4   7       17.67       36.14     12.51 o 
   4   4   7      343.27      303.55     14.28 o 
   5   4   7    10549.29    10760.91    245.10 o 
   6   4   7     6684.57     6658.80    157.83 o 
   7   4   7     2922.09     3014.15     81.25 o 
   8   4   7    13415.79    12755.96    334.40 o 
   9   4   7      270.49      281.15     26.13 o 
  10   4   7     2813.68     2686.01    115.62 o 
  11   4   7      112.68      103.28     39.17 o 
  12   4   7       12.76       15.52     27.42 o 
  -8   5   7       80.12       57.85     28.87 o 
  -7   5   7      679.62      755.69     33.09 o 
  -6   5   7     3912.66     3838.67    111.61 o 
  -5   5   7     7963.42     8057.45    166.63 o 
  -4   5   7      652.11      636.61     25.50 o 
  -3   5   7     7816.19     7733.03    152.66 o 
  -2   5   7      334.79      313.62     18.85 o 
  -1   5   7     2792.12     2823.56     74.47 o 
   0   5   7      338.76      359.85     25.76 o 
   1   5   7      528.48      555.21     24.79 o 
   2   5   7    10440.34    10605.70    225.19 o 
   3   5   7     1774.43     1772.68     49.58 o 
   4   5   7    11924.73    12178.82    258.31 o 
   5   5   7       69.75       92.09     15.07 o 
   6   5   7    10587.06    10179.33    233.45 o 
   7   5   7     4790.36     4327.74    109.43 o 
   8   5   7      716.97      779.45     40.73 o 
   9   5   7      208.93      311.06     56.87 o 
  10   5   7      181.60      166.86     26.02 o 
  11   5   7     1628.01     1709.64     68.22 o 
  12   5   7        1.60       19.76     28.29 o 
  -7   6   7     2966.53     3225.30    130.24 o 
  -6   6   7       91.03       77.36     15.19 o 
  -5   6   7     2156.92     2166.06     53.09 o 
  -4   6   7      621.82      551.97     28.78 o 
  -3   6   7     1033.95      941.48     45.36 o 
  -2   6   7     3290.09     3003.94     74.99 o 
  -1   6   7      679.64      570.02     26.32 o 
   0   6   7     9496.73     9006.49    217.81 o 
   1   6   7     1645.41     1712.50     49.52 o 
   2   6   7    16407.75    16016.94    374.81 o 
   3   6   7     2655.79     2600.62     78.25 o 
   4   6   7     2724.47     2842.48     71.66 o 
   5   6   7      284.04      288.27     26.18 o 
   6   6   7     1293.57     1094.91     52.87 o 
   7   6   7     3940.91     3897.67    100.77 o 
   8   6   7       93.37       76.64     19.79 o 
   9   6   7     4524.28     4423.78    131.20 o 
  10   6   7     4164.36     4073.75    123.83 o 
  11   6   7     2293.66     2431.67     85.54 o 
  12   6   7     2141.30     2168.04    112.71 o 
  -7   7   7        3.51        7.29     21.88 o 
  -6   7   7      302.05      257.51     24.55 o 
  -5   7   7        6.72       -6.07     15.65 o 
  -4   7   7     9079.89     8612.25    162.74 o 
  -3   7   7     4043.70     4189.72     85.95 o 
  -2   7   7     5669.98     5507.40    107.83 o 
  -1   7   7     5669.73     5713.27    110.09 o 
   0   7   7     1103.04     1079.01     36.22 o 
   1   7   7     3224.46     3267.59     90.70 o 
   2   7   7        0.64       14.53     14.76 o 
   3   7   7     1651.57     1546.86     47.29 o 
   4   7   7     3952.06     3919.88    111.60 o 
   5   7   7     5755.06     5378.09    145.80 o 
   6   7   7     8997.06     8829.60    226.52 o 
   7   7   7     2044.99     2143.12     81.44 o 
   8   7   7     7464.24     7555.64    220.78 o 
   9   7   7      298.72      228.36     28.34 o 
  10   7   7      657.49      707.84     41.38 o 
  11   7   7      279.91      274.15     32.17 o 
  12   7   7        8.49      -10.43     24.98 o 
  -6   8   7     1264.32     1242.64     45.95 o 
  -5   8   7     2806.05     2711.82     76.95 o 
  -4   8   7       44.15       21.77     15.08 o 
  -3   8   7     2758.21     2802.00     57.66 o 
  -2   8   7      256.31      228.11     20.80 o 
  -1   8   7      187.40      184.62     23.77 o 
   0   8   7     1203.35     1104.22     45.87 o 
   1   8   7     1652.20     1522.68     48.41 o 
   2   8   7     4302.69     4150.23    117.69 o 
   3   8   7      488.13      439.41     31.19 o 
   4   8   7    14600.01    14448.36    358.38 o 
   5   8   7      185.93      179.12     26.78 o 
   6   8   7     4232.43     4140.68    119.64 o 
   7   8   7      159.69      160.55     43.82 o 
   8   8   7      420.78      379.13     36.75 o 
   9   8   7     1049.31     1034.95     70.56 o 
  10   8   7      259.45      220.14     42.65 o 
  11   8   7     2592.30     2691.22     94.35 o 
  12   8   7      261.95      277.07     64.19 o 
  -5   9   7        6.90       19.47     19.33 o 
  -4   9   7       30.83       39.11     18.70 o 
  -3   9   7     1957.68     1836.38     55.22 o 
  -2   9   7     8836.39     8475.70    181.88 o 
  -1   9   7      141.11      147.64     29.04 o 
   0   9   7    10355.68    10022.64    442.40 o 
   1   9   7     1312.83     1283.80     53.88 o 
   2   9   7     4425.93     4269.02    122.08 o 
   3   9   7     1374.70     1353.58     56.36 o 
   4   9   7       46.90       69.16     23.48 o 
   5   9   7     1404.58     1359.59     62.75 o 
   6   9   7      224.75      281.07     30.80 o 
   7   9   7     6647.72     6374.10    172.94 o 
   8   9   7     1705.75     1600.81     72.04 o 
   9   9   7     5206.11     4775.18    399.95 o 
  10   9   7     2018.24     2114.49    110.21 o 
  11   9   7      171.79      208.53     44.80 o 
  -4  10   7     2575.22     2601.59    141.28 o 
  -3  10   7     2046.55     1932.14    159.82 o 
  -2  10   7      838.20      734.59     37.69 o 
  -1  10   7     2270.28     2279.51     89.96 o 
   0  10   7        7.44       26.67     26.87 o 
   1  10   7        7.23        8.86     21.79 o 
   2  10   7      788.85      674.37     39.51 o 
   3  10   7     2133.03     1912.34     71.97 o 
   4  10   7     1359.15     1232.64     56.15 o 
   5  10   7     3536.92     3315.33    102.92 o 
   6  10   7     6762.87     6575.54    178.41 o 
   7  10   7      407.66      367.97     34.94 o 
   8  10   7     2845.08     2827.26    174.50 o 
   9  10   7        3.78       45.95     39.34 o 
  10  10   7      114.15      105.01     42.17 o 
  -3  11   7       20.26       16.48     24.64 o 
  -2  11   7       54.62       59.63     37.69 o 
  -1  11   7     3084.09     3188.70    114.93 o 
   0  11   7     2670.46     2646.02    100.36 o 
   1  11   7     1290.07     1257.41     64.36 o 
   2  11   7     6806.50     6493.82    175.29 o 
   3  11   7      225.81      225.00     33.99 o 
   4  11   7     4967.36     4658.39    162.80 o 
   5  11   7      259.35      259.91     32.21 o 
   6  11   7       87.62       69.85     27.42 o 
   7  11   7      184.58      142.06     29.61 o 
   8  11   7      345.12      320.52     40.11 o 
   9  11   7     2799.99     2654.43    131.43 o 
  10  11   7       13.87      127.27     64.89 o 
  -1  12   7      401.95      324.80     48.13 o 
   0  12   7     2537.56     2488.25    116.43 o 
   1  12   7      937.05      887.07     53.55 o 
   2  12   7       97.17       77.36     26.45 o 
   3  12   7       19.23        1.78     24.85 o 
   4  12   7      130.44      130.92     29.72 o 
   5  12   7     2601.50     2360.06     82.91 o 
   6  12   7      167.57       91.50     29.04 o 
   7  12   7     3567.29     3453.81    107.79 o 
   8  12   7     1252.21     1075.66     68.34 o 
   2  13   7       96.99       99.56     32.26 o 
   3  13   7     1908.48     1914.87     90.23 o 
   4  13   7     1436.79     1324.48     74.83 o 
   5  13   7     1591.26     1596.87     82.94 o 
   6  13   7     3013.55     2726.49    116.05 o 
  -4 -10   8       28.03       33.70     27.90 o 
  -3 -10   8      353.53      361.80     38.00 o 
  -2 -10   8     1698.80     1737.18     61.85 o 
  -1 -10   8      229.54      228.73     28.87 o 
   0 -10   8     6747.98     6745.38    169.99 o 
   1 -10   8      482.91      467.14     57.12 o 
   2 -10   8     4935.13     5048.48    248.07 o 
   3 -10   8      897.03      854.49     58.13 o 
  -6  -9   8      906.05      822.21     88.05 o 
  -5  -9   8        9.09       39.94     32.89 o 
  -4  -9   8     5716.66     5864.17    165.66 o 
  -3  -9   8     1297.65     1225.76     60.34 o 
  -2  -9   8     1623.42     1665.06     70.24 o 
  -1  -9   8      463.81      451.97     32.46 o 
   0  -9   8      176.32      217.17     26.84 o 
   1  -9   8      560.65      576.68     47.91 o 
   2  -9   8      212.19      200.38     30.54 o 
   3  -9   8     2268.31     2218.73     94.97 o 
   4  -9   8      715.44      626.82     49.91 o 
   5  -9   8     2721.74     2698.57    210.62 o 
  -7  -8   8     1022.24     1114.15    102.18 o 
  -6  -8   8     2336.83     2320.88    200.65 o 
  -5  -8   8     3553.62     3511.01    246.62 o 
  -4  -8   8      442.50      500.19     39.19 o 
  -3  -8   8      746.79      700.22     44.37 o 
  -2  -8   8       30.30       56.19     26.78 o 
  -1  -8   8      913.58      958.63     42.89 o 
   0  -8   8     1322.21     1324.92     51.21 o 
   1  -8   8     4367.65     4634.61    128.96 o 
   2  -8   8     7320.34     7114.91    160.08 o 
   3  -8   8      735.68      776.42     73.35 o 
   4  -8   8     7379.33     7249.85    184.30 o 
   5  -8   8       43.13       39.98     31.39 o 
   6  -8   8      350.53      385.02     41.93 o 
  -7  -7   8      602.79      595.79     59.15 o 
  -6  -7   8       82.35       -3.25     65.78 o 
  -5  -7   8      319.74      244.41     34.27 o 
  -4  -7   8      767.99      777.35     98.80 o 
  -3  -7   8     1083.08     1079.10     54.66 o 
  -2  -7   8     9276.15     9664.20    254.74 o 
  -1  -7   8       94.59       77.64     21.81 o 
   0  -7   8     5099.61     5246.74    145.51 o 
   1  -7   8      182.19      180.13     25.87 o 
   2  -7   8      941.41      966.47     40.54 o 
   3  -7   8     1212.37     1023.03     60.16 o 
   4  -7   8      575.76      571.07     37.56 o 
   5  -7   8     1940.82     2050.57     70.66 o 
   6  -7   8       21.46        4.17     23.89 o 
   7  -7   8     3918.63     3907.10    169.45 o 
   8  -7   8      428.67      390.20     41.40 o 
  -8  -6   8      233.23      278.56     53.36 o 
  -7  -6   8      257.21      256.80     52.67 o 
  -6  -6   8     6116.60     6432.60    370.12 o 
  -5  -6   8        8.84        5.48     39.48 o 
  -4  -6   8     6294.20     6371.82    207.42 o 
  -3  -6   8     1133.41     1116.06     56.25 o 
  -2  -6   8     2249.47     2435.46     84.29 o 
  -1  -6   8      701.72      789.69     58.93 o 
   0  -6   8      123.93      184.95     19.81 o 
   1  -6   8      799.73      938.00     37.63 o 
   2  -6   8       68.60       65.99     19.62 o 
   3  -6   8    11264.92    11498.03    275.44 o 
   4  -6   8     2160.57     2024.43     69.29 o 
   5  -6   8     4098.85     4090.90    113.01 o 
   6  -6   8     4068.54     3987.60    110.63 o 
   7  -6   8      467.17      533.48     35.60 o 
   8  -6   8      604.06      584.58     37.04 o 
  -8  -5   8     3717.06     3867.21    205.01 o 
  -7  -5   8     4197.05     4397.75    268.75 o 
  -6  -5   8     1374.45     1383.41    117.75 o 
  -5  -5   8     2029.58     2179.75     99.30 o 
  -4  -5   8        0.60      -23.43     23.43 o 
  -3  -5   8      252.59      145.59     30.67 o 
  -2  -5   8       22.28       35.50     22.43 o 
  -1  -5   8     5479.55     5539.20    143.73 o 
   0  -5   8     5946.10     6013.01    134.42 o 
   1  -5   8     2354.73     2477.66     57.57 o 
   2  -5   8    10781.29    11060.72    234.80 o 
   3  -5   8       47.00       46.31     22.22 o 
   4  -5   8     3771.98     3811.56    106.08 o 
   5  -5   8     1445.30     1278.09     40.31 o 
   6  -5   8      835.92      823.60     32.35 o 
   7  -5   8     1440.95     1524.41     45.01 o 
   8  -5   8      244.26      261.76     21.96 o 
   9  -5   8     3081.31     3034.33     81.79 o 
  -8  -4   8        5.79        6.23     59.32 o 
  -7  -4   8       28.53      -26.40     32.82 o 
  -6  -4   8       12.77        6.95     26.10 o 
  -5  -4   8     2794.43     2581.78     84.60 o 
  -4  -4   8     8231.80     8065.23    204.59 o 
  -3  -4   8     1660.39     1528.28     64.65 o 
  -2  -4   8     7908.63     7860.96    183.83 o 
  -1  -4   8        9.98        4.97     17.79 o 
   0  -4   8     2551.96     2829.10     81.94 o 
   1  -4   8      402.68      369.46     20.81 o 
   2  -4   8      455.11      550.49     23.09 o 
   3  -4   8      143.54      205.25     20.41 o 
   4  -4   8      317.22      301.01     22.93 o 
   5  -4   8    11953.52    11991.62    252.83 o 
   6  -4   8        3.33        5.61     17.09 o 
   7  -4   8     5377.94     5243.55    120.63 o 
   8  -4   8      850.45      756.76     31.29 o 
   9  -4   8     1376.99     1416.42     60.85 o 
  10  -4   8      397.94      370.71     28.03 o 
  -9  -3   8       80.61       64.49     25.87 o 
  -8  -3   8     1124.43     1043.11     43.64 o 
  -7  -3   8      321.39      272.87     27.46 o 
  -6  -3   8    10010.43     9447.40    236.81 o 
  -5  -3   8     1394.34     1350.51     48.56 o 
  -4  -3   8     7762.51     7597.39    188.42 o 
  -3  -3   8     1742.03     1955.71     51.00 o 
  -2  -3   8     1055.29      980.27     33.25 o 
  -1  -3   8      131.67      138.96     23.52 o 
   0  -3   8      588.41      579.97     34.41 o 
   1  -3   8     8815.97     8876.54    188.67 o 
   2  -3   8      226.38      301.53     16.24 o 
   3  -3   8     8766.09     8929.32    168.64 o 
   4  -3   8     7909.47     8335.99    181.17 o 
   5  -3   8     4418.17     4721.97    109.25 o 
   6  -3   8     7201.88     7398.87    162.96 o 
   7  -3   8      213.90      167.93     20.17 o 
   8  -3   8      617.12      627.10     27.67 o 
   9  -3   8      296.00      320.79     35.49 o 
  10  -3   8     1335.58     1295.83     41.85 o 
  -9  -2   8      596.52      637.30     34.67 o 
  -8  -2   8     1307.46     1219.35     79.81 o 
  -7  -2   8     1537.81     1478.93     51.56 o 
  -6  -2   8       33.87       25.04     17.70 o 
  -5  -2   8      489.17      535.43     27.12 o 
  -4  -2   8      824.78      836.84     32.99 o 
  -3  -2   8     3965.98     3768.62     89.93 o 
  -2  -2   8     4134.45     4194.80    101.35 o 
  -1  -2   8     8750.18     8814.90    283.48 o 
   0  -2   8     8671.68     8719.35    167.35 o 
   1  -2   8     1516.53     1454.89     39.19 o 
   2  -2   8     5841.81     6306.18    125.44 o 
   3  -2   8      684.06      689.65     23.55 o 
   4  -2   8      440.28      590.26     24.64 o 
   5  -2   8        7.70       35.75     15.26 o 
   6  -2   8     1562.35     1464.89     46.13 o 
   7  -2   8     8713.53     8853.80    190.46 o 
   8  -2   8     1061.44     1004.15     38.58 o 
   9  -2   8     3702.37     3654.38    103.43 o 
  10  -2   8        6.13        8.39     16.38 o 
  11  -2   8     1351.66     1343.62     49.56 o 
  -9  -1   8      302.72      300.66     29.21 o 
  -8  -1   8       63.20       51.89     18.71 o 
  -7  -1   8      452.77      433.05     26.07 o 
  -6  -1   8      942.78      796.09     32.13 o 
  -5  -1   8     5317.79     4912.93    102.99 o 
  -4  -1   8    15063.23    13996.06    262.08 o 
  -3  -1   8      201.39      214.21     23.35 o 
  -2  -1   8    10936.37    10392.23    215.11 o 
  -1  -1   8       22.63       15.04     11.95 o 
   0  -1   8     3993.95     4067.92     78.72 o 
   1  -1   8      437.33      381.74     19.63 o 
   2  -1   8     2260.37     2326.54     53.78 o 
   3  -1   8     6560.27     6180.55    110.82 o 
   4  -1   8     3577.21     3465.00     69.83 o 
   5  -1   8     8245.09     8289.50    163.05 o 
   6  -1   8      610.65      721.13     45.10 o 
   7  -1   8    11044.03    11005.45    233.12 o 
   8  -1   8     3165.10     3292.68     81.44 o 
   9  -1   8      279.37      290.58     23.03 o 
  10  -1   8      172.45      147.25     21.86 o 
  11  -1   8      105.51       83.66     24.30 o 
  -9   0   8      638.47      670.71     34.62 o 
  -8   0   8     3507.54     3463.05     91.66 o 
  -7   0   8        2.97      -10.10     16.15 o 
  -6   0   8     4896.20     4495.85     95.55 o 
  -5   0   8     3168.15     2940.04     68.09 o 
  -4   0   8      790.42      760.93     42.46 o 
  -3   0   8     2853.09     2893.55     66.47 o 
  -2   0   8     1574.32     1690.48     42.13 o 
  -1   0   8     3284.87     3066.62     71.83 o 
   0   0   8      461.96      424.44     17.99 o 
   1   0   8    18898.98    19135.62    361.61 o 
   2   0   8     4160.44     4189.11     78.90 o 
   3   0   8    11840.74    11535.42    207.19 o 
   4   0   8     8462.07     8663.41    156.61 o 
   5   0   8       65.02      110.79     13.43 o 
   6   0   8      521.58      590.67     24.55 o 
   7   0   8      433.02      433.38     23.55 o 
   8   0   8     2394.01     2138.69     58.21 o 
   9   0   8     2958.51     2981.27    120.70 o 
  10   0   8     2491.13     2255.69     89.85 o 
  11   0   8     1799.26     1774.18     65.99 o 
  12   0   8      602.62      576.17     53.00 o 
  -8   1   8      396.48      385.21     32.95 o 
  -7   1   8      171.17      121.84     20.71 o 
  -6   1   8       27.88        3.00     17.27 o 
  -5   1   8     1528.15     1548.26     49.90 o 
  -4   1   8       93.71       94.39     16.08 o 
  -3   1   8    16561.94    15787.54    277.23 o 
  -2   1   8     8932.70     8305.29    151.00 o 
  -1   1   8     5015.96     4963.38     94.80 o 
   0   1   8     4744.82     4699.77     91.63 o 
   1   1   8     2714.21     2527.01     57.04 o 
   2   1   8     3548.97     3476.07     63.43 o 
   3   1   8      176.42      120.98     12.03 o 
   4   1   8     4909.85     5211.29     98.34 o 
   5   1   8     1127.78     1081.95     25.79 o 
   6   1   8     9958.13     9523.56    184.70 o 
   7   1   8     3154.36     2887.44     72.69 o 
   8   1   8      277.68      203.61     26.42 o 
   9   1   8     7391.68     7223.09    233.05 o 
  10   1   8      237.26      248.27     41.69 o 
  11   1   8      615.92      604.50     42.29 o 
  12   1   8       53.64       31.99     23.42 o 
  -8   2   8        7.78        8.63     18.48 o 
  -7   2   8     1913.35     1912.23     66.79 o 
  -6   2   8     2321.30     2259.78     64.00 o 
  -5   2   8     2167.24     2150.59     61.11 o 
  -4   2   8     9917.83     9643.68    195.70 o 
  -3   2   8     1134.07     1038.30     43.93 o 
  -2   2   8     7907.70     7264.67    149.42 o 
  -1   2   8     2651.81     2722.73     64.69 o 
   0   2   8     1209.84     1358.13     44.45 o 
   1   2   8     1732.12     1669.25     37.42 o 
   2   2   8     1261.12     1403.20     34.22 o 
   3   2   8    17634.03    17762.15    312.67 o 
   4   2   8       24.12       61.29     10.57 o 
   5   2   8    21372.09    21383.98    375.90 o 
   6   2   8     3078.62     3113.91     71.78 o 
   7   2   8     1404.01     1324.83     50.38 o 
   8   2   8      868.24      949.09     43.28 o 
   9   2   8      831.09      793.22     47.64 o 
  10   2   8     1063.68      979.28     54.35 o 
  11   2   8      158.00      165.34     44.83 o 
  12   2   8     2863.76     2716.95    122.60 o 
  -8   3   8     4723.84     5156.99    228.88 o 
  -7   3   8       63.25       34.57     18.14 o 
  -6   3   8      954.83      973.71     38.45 o 
  -5   3   8      115.22       90.31     17.34 o 
  -4   3   8      370.65      333.43     29.15 o 
  -3   3   8     1606.05     1735.37     48.77 o 
  -2   3   8     1755.46     1874.80     50.36 o 
  -1   3   8    20594.53    20498.47    394.94 o 
   0   3   8      867.82      711.03     29.19 o 
   1   3   8     8767.73     8934.66    191.78 o 
   2   3   8      903.82      804.90     30.37 o 
   3   3   8     2552.32     2426.32     57.47 o 
   4   3   8     2297.99     2152.66     51.38 o 
   5   3   8      206.80      282.79     19.43 o 
   6   3   8     3111.59     3082.76     89.70 o 
   7   3   8       34.95       28.41     15.91 o 
   8   3   8     7176.46     6856.02    186.86 o 
   9   3   8      479.74      381.28     54.33 o 
  10   3   8     1574.70     1439.16     65.97 o 
  11   3   8     3471.23     3404.28    123.88 o 
  12   3   8       54.81       69.88     28.21 o 
  -7   4   8       16.46       14.07     18.05 o 
  -6   4   8       51.11        6.12     16.51 o 
  -5   4   8     3787.83     3841.54     88.94 o 
  -4   4   8      548.84      461.01     26.30 o 
  -3   4   8     5875.72     5963.10    125.93 o 
  -2   4   8     6549.83     6417.42    133.99 o 
  -1   4   8      640.86      723.21     37.13 o 
   0   4   8    11712.28    11584.98    274.40 o 
   1   4   8       32.31       48.75     15.79 o 
   2   4   8       90.28      162.60     16.12 o 
   3   4   8       22.72       14.40     12.45 o 
   4   4   8     5698.20     6221.28    148.57 o 
   5   4   8     6991.35     6740.35    158.83 o 
   6   4   8     4531.75     4581.21    112.86 o 
   7   4   8    17774.45    16838.08    378.57 o 
   8   4   8        3.34       14.30     18.10 o 
   9   4   8     2948.25     2798.87    106.10 o 
  10   4   8      179.86      155.18     27.56 o 
  11   4   8      463.14      427.89     38.04 o 
  12   4   8      268.48      229.71     34.15 o 
  -7   5   8     2292.29     2383.13     67.81 o 
  -6   5   8     4133.53     4301.33    100.39 o 
  -5   5   8      760.47      769.49     29.73 o 
  -4   5   8     2556.88     2517.95     58.67 o 
  -3   5   8      634.34      548.83     23.82 o 
  -2   5   8      967.29      815.20     28.76 o 
  -1   5   8       25.36        0.21     14.59 o 
   0   5   8     6756.11     6853.38    186.44 o 
   1   5   8    12566.19    12741.11    290.09 o 
   2   5   8      279.82      380.71     23.73 o 
   3   5   8     8964.45     9111.60    196.22 o 
   4   5   8       58.33       34.85     19.50 o 
   5   5   8     3252.62     3082.80    100.86 o 
   6   5   8     1968.85     1759.95     75.17 o 
   7   5   8      475.83      567.03     29.29 o 
   8   5   8      879.11      889.13     38.77 o 
   9   5   8      249.14      300.44     27.50 o 
  10   5   8     3109.71     2871.75     92.71 o 
  11   5   8       43.04       24.89     25.76 o 
  12   5   8     2560.92     2550.69    102.65 o 
  -6   6   8      571.56      579.59     26.59 o 
  -5   6   8       48.18       47.68     16.11 o 
  -4   6   8      343.10      293.53     24.21 o 
  -3   6   8     4566.06     4417.67    102.53 o 
  -2   6   8      103.30      113.50     18.62 o 
  -1   6   8     7733.00     7538.17    160.73 o 
   0   6   8     1411.79     1430.79     52.48 o 
   1   6   8     4291.76     4538.40    105.08 o 
   2   6   8     4532.90     4454.64    103.75 o 
   3   6   8     2895.43     2914.77     73.49 o 
   4   6   8      140.73      210.53     23.71 o 
   5   6   8      242.23      214.33     24.71 o 
   6   6   8     6385.98     6848.81    199.60 o 
   7   6   8      397.92      413.67     34.36 o 
   8   6   8     8408.25     8360.33    240.86 o 
   9   6   8     5208.29     4890.56    162.36 o 
  10   6   8     1315.02     1254.56     55.37 o 
  11   6   8     1297.74     1201.49     55.69 o 
  12   6   8        2.85      -23.01     26.46 o 
  -6   7   8       66.91       56.52     23.11 o 
  -5   7   8     3851.26     3899.71     94.98 o 
  -4   7   8     1794.81     1886.77     49.19 o 
  -3   7   8     3511.07     3399.36     73.29 o 
  -2   7   8     3407.26     3338.17     71.44 o 
  -1   7   8       54.87       28.93     16.59 o 
   0   7   8       14.76       -1.46     19.27 o 
   1   7   8     1259.03     1187.65     47.38 o 
   2   7   8     4998.88     4798.80    124.38 o 
   3   7   8     3044.08     3148.90     78.68 o 
   4   7   8     2993.01     2929.44     89.72 o 
   5   7   8     6307.90     6334.71    168.33 o 
   6   7   8     1403.68     1485.27     58.75 o 
   7   7   8     4827.46     4864.24    150.67 o 
   8   7   8      976.37      915.24     51.75 o 
   9   7   8      269.69      214.63     39.33 o 
  10   7   8       22.01        3.85     31.15 o 
  11   7   8      531.52      485.81     37.11 o 
  12   7   8     1141.31     1320.24     87.96 o 
  -5   8   8       42.70       17.05     19.58 o 
  -4   8   8      635.36      584.79     31.02 o 
  -3   8   8        5.55       -6.36     17.30 o 
  -2   8   8     1331.40     1143.48     42.05 o 
  -1   8   8     2943.19     2902.66     73.50 o 
   0   8   8     2476.12     2349.08     73.10 o 
   1   8   8     6846.82     6667.98    168.01 o 
   2   8   8      155.37      150.64     19.24 o 
   3   8   8     4654.38     4458.02    124.70 o 
   4   8   8      374.92      354.02     30.19 o 
   5   8   8     1352.11     1284.89     54.51 o 
   6   8   8      624.96      640.44     48.94 o 
   7   8   8      932.60      859.80     49.97 o 
   8   8   8     3007.70     3103.54    108.49 o 
   9   8   8      508.02      486.77     44.32 o 
  10   8   8     4233.98     4003.60    166.64 o 
  11   8   8      160.93      169.02     40.51 o 
  -4   9   8      997.83     1011.87     58.44 o 
  -3   9   8     3485.50     3299.33     82.82 o 
  -2   9   8      117.38      128.09     20.80 o 
  -1   9   8     5568.30     5395.35    141.94 o 
   0   9   8     1014.65      983.06     45.87 o 
   1   9   8      910.23      865.98     51.60 o 
   2   9   8      118.10      121.23     23.78 o 
   3   9   8     1030.55      933.65     46.27 o 
   4   9   8     1606.77     1524.96     60.65 o 
   5   9   8       11.91       13.88     23.05 o 
   6   9   8     4151.31     4150.31    121.15 o 
   7   9   8     1450.74     1409.54     62.74 o 
   8   9   8     3899.31     4116.65    135.18 o 
   9   9   8     2639.21     2805.89    102.65 o 
  10   9   8       53.14       71.11     38.53 o 
  11   9   8        5.41       32.09     51.10 o 
  -3  10   8      331.14      277.02     27.99 o 
  -2  10   8      528.68      512.50     42.25 o 
  -1  10   8      194.49      240.72     33.59 o 
   0  10   8     2025.44     1956.91     82.59 o 
   1  10   8      409.97      409.27     39.02 o 
   2  10   8     4095.48     4095.74    138.11 o 
   3  10   8     1888.50     1771.85     66.43 o 
   4  10   8     2301.71     2080.98     74.18 o 
   5  10   8     2121.65     2127.16    102.52 o 
   6  10   8        9.45      -17.45     23.64 o 
   7  10   8      398.77      418.95     36.28 o 
   8  10   8       11.40       15.19     28.28 o 
   9  10   8     1062.96      941.09     55.14 o 
  10  10   8      557.59      632.05     62.58 o 
  -2  11   8     2105.84     2201.89     90.23 o 
  -1  11   8     1546.47     1492.89     71.29 o 
   0  11   8      550.05      478.84     41.79 o 
   1  11   8     4184.88     4351.61    146.14 o 
   2  11   8        2.06      -23.44     26.96 o 
   3  11   8     1655.81     1639.19     64.73 o 
   4  11   8       55.60       47.05     30.02 o 
   5  11   8      386.52      315.49     33.82 o 
   6  11   8      372.58      359.64     37.68 o 
   7  11   8      305.85      230.90     32.37 o 
   8  11   8     2343.17     2201.11    106.01 o 
   9  11   8        9.32       17.66     30.11 o 
   0  12   8      525.74      564.87     45.23 o 
   1  12   8      444.91      488.86     43.01 o 
   2  12   8      592.25      581.15     45.92 o 
   3  12   8      127.87      126.36     28.60 o 
   4  12   8     2373.88     2378.98     94.53 o 
   5  12   8       76.00       58.65     28.20 o 
   6  12   8     3012.66     2808.48     93.25 o 
   7  12   8      574.23      544.89     50.46 o 
  -1 -10   9     2901.88     3121.40     90.01 o 
   0 -10   9       10.95       17.70     23.53 o 
   1 -10   9     1400.22     1359.92    111.38 o 
  -4  -9   9      538.21      472.20    101.47 o 
  -3  -9   9     2319.58     2303.43     84.56 o 
  -2  -9   9       15.34      -16.81     27.29 o 
  -1  -9   9       54.48       64.11     29.97 o 
   0  -9   9      535.72      559.48     47.46 o 
   1  -9   9      192.12      215.80     30.98 o 
   2  -9   9     5388.31     5523.98    235.78 o 
   3  -9   9     1303.21     1289.79     62.33 o 
   4  -9   9     4786.74     4990.85    170.25 o 
  -5  -8   9       12.59       16.90     29.37 o 
  -4  -8   9       37.03      115.11     35.28 o 
  -3  -8   9       65.64       70.93     34.40 o 
  -2  -8   9     3660.36     3981.93    122.76 o 
  -1  -8   9     1748.59     1717.01     71.47 o 
   0  -8   9     2805.18     3022.56     85.43 o 
   1  -8   9     2296.39     2579.58    155.53 o 
   2  -8   9      729.09      702.23     36.13 o 
   3  -8   9     2677.52     2675.74     87.85 o 
   4  -8   9       15.50       -7.88     32.31 o 
   5  -8   9      176.70      214.53     38.55 o 
  -6  -7   9     1085.71     1013.97     91.58 o 
  -5  -7   9     1187.47     1281.17     78.01 o 
  -4  -7   9     3700.63     3826.95    116.90 o 
  -3  -7   9    10645.56    10976.29    511.30 o 
  -2  -7   9      221.90      210.93     26.27 o 
  -1  -7   9     4420.82     4439.06    161.90 o 
   0  -7   9      263.89      325.23     35.03 o 
   1  -7   9       29.52       11.18     25.55 o 
   2  -7   9       93.14      118.77     24.33 o 
   3  -7   9     2693.09     2948.91     90.93 o 
   4  -7   9     4558.81     4735.61    129.66 o 
   5  -7   9      128.49      178.82     29.50 o 
   6  -7   9     7770.12     7815.68    293.00 o 
   7  -7   9      326.58      326.32     57.43 o 
  -7  -6   9     4476.15     4790.27    195.32 o 
  -6  -6   9       92.88       41.62     48.90 o 
  -5  -6   9     3735.05     3845.64    150.56 o 
  -4  -6   9      568.56      509.51     56.32 o 
  -3  -6   9      215.73      258.50     33.52 o 
  -2  -6   9        1.30        5.38     19.56 o 
  -1  -6   9        8.48       24.50     20.95 o 
   0  -6   9     6057.77     6207.44    158.75 o 
   1  -6   9      551.56      578.24     42.45 o 
   2  -6   9     8325.85     8842.34    192.41 o 
   3  -6   9     1218.18     1208.33     53.16 o 
   4  -6   9     3562.34     3691.02    105.94 o 
   5  -6   9     2602.04     2595.19     82.78 o 
   6  -6   9      117.38      118.53     27.14 o 
   7  -6   9      201.29      212.43     74.65 o 
   8  -6   9      221.33      272.81     38.54 o 
  -7  -5   9      531.93      545.83     58.04 o 
  -6  -5   9       16.17       13.56     45.64 o 
  -5  -5   9        4.20       11.25     40.94 o 
  -4  -5   9     2147.88     2063.73    133.86 o 
  -3  -5   9       20.35       40.39     23.70 o 
  -2  -5   9    10575.43    10434.62    254.67 o 
  -1  -5   9     6465.01     6480.52    165.69 o 
   0  -5   9     3820.52     3977.11    109.21 o 
   1  -5   9     4193.24     4097.28    136.64 o 
   2  -5   9     1163.91     1395.10     76.06 o 
   3  -5   9      330.77      357.15     31.73 o 
   4  -5   9      150.48      125.57     25.56 o 
   5  -5   9     4358.69     4474.87    140.59 o 
   6  -5   9     1254.47     1322.45     50.18 o 
   7  -5   9     2401.66     2391.76     92.51 o 
   8  -5   9     5175.24     5044.24    153.73 o 
   9  -5   9      142.17      183.00     23.92 o 
  -7  -4   9      345.81      315.29     45.64 o 
  -6  -4   9     3137.17     2962.70    110.42 o 
  -5  -4   9     7324.10     7250.95    196.94 o 
  -4  -4   9     1069.39     1074.64     50.92 o 
  -3  -4   9     9832.12     9788.49    209.21 o 
  -2  -4   9       39.84       -3.10     22.05 o 
  -1  -4   9      777.41      876.99     68.19 o 
   0  -4   9        3.64       -8.01     17.84 o 
   1  -4   9      173.64      193.03     66.55 o 
   2  -4   9     7814.99     8201.88    198.91 o 
   3  -4   9      517.27      497.56     28.27 o 
   4  -4   9    15332.71    15900.02    332.87 o 
   5  -4   9        0.62       15.53     17.70 o 
   6  -4   9     7301.82     7330.29    205.42 o 
   7  -4   9      634.49      621.74     31.59 o 
   8  -4   9      509.97      553.25     27.84 o 
   9  -4   9        8.69       33.58     17.98 o 
  -8  -3   9      278.11      237.57     27.15 o 
  -7  -3   9     3280.98     3190.16     87.96 o 
  -6  -3   9       63.10       47.21     25.40 o 
  -5  -3   9     1144.19     1182.43     44.90 o 
  -4  -3   9       54.26       57.18     20.37 o 
  -3  -3   9       13.25       -6.09     18.39 o 
  -2  -3   9     2180.45     2021.89     58.97 o 
  -1  -3   9      472.15      409.10     26.29 o 
   0  -3   9    12543.46    12513.42    296.47 o 
   1  -3   9      585.32      612.74     55.89 o 
   2  -3   9     8662.36     8914.74    174.22 o 
   3  -3   9     1278.76     1397.84     35.95 o 
   4  -3   9     3577.79     3939.67    109.24 o 
   5  -3   9     1880.82     1759.46     54.57 o 
   6  -3   9      666.41      604.32     30.51 o 
   7  -3   9     3786.14     3842.92     94.52 o 
   8  -3   9       30.91       71.80     19.15 o 
   9  -3   9     3362.12     3349.87     77.73 o 
  10  -3   9     1522.33     1528.57     47.00 o 
  -8  -2   9       47.78       55.68     21.73 o 
  -7  -2   9      309.99      345.21     28.19 o 
  -6  -2   9      244.16      240.90     29.40 o 
  -5  -2   9      176.10      133.00     22.61 o 
  -4  -2   9     9485.53     9053.08    329.81 o 
  -3  -2   9     3777.20     3869.45    136.98 o 
  -2  -2   9    11320.94    10986.31    205.43 o 
  -1  -2   9    12666.39    13193.68    510.57 o 
   0  -2   9     1461.38     1357.80     40.54 o 
   1  -2   9     1153.13     1343.85     42.93 o 
   2  -2   9       81.17      140.45     14.47 o 
   3  -2   9     1310.10     1170.64     32.02 o 
   4  -2   9     3957.50     4194.78     83.13 o 
   5  -2   9     6860.44     6712.60    149.48 o 
   6  -2   9    10401.47    10796.74    230.44 o 
   7  -2   9     2618.71     2625.95     69.70 o 
   8  -2   9     7173.54     7263.14    161.11 o 
   9  -2   9       22.23       38.21     18.34 o 
  10  -2   9      433.87      450.77     29.40 o 
  -8  -1   9     1110.57     1033.19     60.56 o 
  -7  -1   9     2185.36     2117.89     63.73 o 
  -6  -1   9     2586.36     2452.14     94.10 o 
  -5  -1   9     4886.08     4711.30    121.49 o 
  -4  -1   9      272.69      267.25     21.97 o 
  -3  -1   9     2284.68     2337.44     61.78 o 
  -2  -1   9       18.84       24.63     21.06 o 
  -1  -1   9       34.26       81.39     15.75 o 
   0  -1   9     1909.80     1880.30     87.38 o 
   1  -1   9     2714.03     2778.45     63.59 o 
   2  -1   9    11851.58    11961.62    208.92 o 
   3  -1   9      656.30      599.55     21.77 o 
   4  -1   9     7333.75     7693.04    141.48 o 
   5  -1   9        8.98       13.88     12.46 o 
   6  -1   9     4556.19     4763.03    110.81 o 
   7  -1   9     2166.05     2203.96     61.07 o 
   8  -1   9      127.62       95.12     32.00 o 
   9  -1   9     1552.92     1693.57     61.13 o 
  10  -1   9      118.50      113.03     28.29 o 
  11  -1   9     2311.89     2321.27     79.84 o 
  -8   0   9       24.38        5.73     18.75 o 
  -7   0   9     3193.00     2999.96     80.29 o 
  -6   0   9       84.29       88.47     20.48 o 
  -5   0   9      453.58      382.65     32.98 o 
  -4   0   9      173.01      172.34     19.17 o 
  -3   0   9     2281.95     2264.82     78.43 o 
  -2   0   9    10952.73    10561.49    200.54 o 
  -1   0   9       61.38       86.79     17.16 o 
   0   0   9    18522.70    18176.16    335.69 o 
   1   0   9     2717.27     2896.20     65.14 o 
   2   0   9     8657.71     8608.80    152.61 o 
   3   0   9      948.47     1111.41     31.70 o 
   4   0   9      210.24      216.45     15.21 o 
   5   0   9     1071.99      995.86     30.94 o 
   6   0   9       12.45       22.06     13.33 o 
   7   0   9    10603.13    10261.63    218.56 o 
   8   0   9     1697.95     1759.07     73.88 o 
   9   0   9     5554.64     5443.13    181.69 o 
  10   0   9     3978.06     4191.07    154.29 o 
  11   0   9      612.25      551.96     42.09 o 
  -8   1   9       17.75       62.17     20.25 o 
  -7   1   9       11.31       -3.02     18.44 o 
  -6   1   9     1887.71     1819.67     56.39 o 
  -5   1   9      455.48      385.80     26.38 o 
  -4   1   9    11598.33    10826.99    232.44 o 
  -3   1   9     4535.35     4039.76     97.33 o 
  -2   1   9     3063.46     2842.71     67.87 o 
  -1   1   9     3219.85     3143.28     72.99 o 
   0   1   9        7.74      -13.39     14.47 o 
   1   1   9        5.82       29.60     13.34 o 
   2   1   9      618.31      546.34     19.88 o 
   3   1   9     6095.07     6216.26    116.20 o 
   4   1   9     6774.96     6690.84    124.19 o 
   5   1   9     3866.91     3809.88     69.74 o 
   6   1   9     5151.55     5500.71    114.47 o 
   7   1   9      637.79      593.04     31.45 o 
   8   1   9     3859.56     3981.18    136.96 o 
   9   1   9      688.90      640.62     42.04 o 
  10   1   9       36.40       64.32     25.17 o 
  11   1   9      703.16      624.30     43.47 o 
  -7   2   9     1716.08     1599.65     53.26 o 
  -6   2   9     1343.01     1394.55     48.41 o 
  -5   2   9     2615.23     2296.11     64.64 o 
  -4   2   9      602.85      587.35     29.61 o 
  -3   2   9      682.02      634.16     31.22 o 
  -2   2   9      104.45       94.58     17.69 o 
  -1   2   9     4506.13     4641.15    100.97 o 
   0   2   9     5181.90     5059.93    122.17 o 
   1   2   9     3876.07     3913.67     80.83 o 
   2   2   9    10750.32    11047.78    254.10 o 
   3   2   9      138.71      136.22     12.54 o 
   4   2   9    12007.78    11938.49    248.03 o 
   5   2   9      146.26      142.92     17.25 o 
   6   2   9      923.02      873.62     35.26 o 
   7   2   9      268.18      231.78     21.33 o 
   8   2   9     1542.20     1468.31     54.80 o 
   9   2   9     5155.34     4848.37    162.63 o 
  10   2   9       81.32       63.61     25.36 o 
  11   2   9     4007.96     4072.86    187.80 o 
  12   2   9      679.56      700.33     47.27 o 
  -7   3   9      364.03      381.61     27.15 o 
  -6   3   9        2.04       11.79     17.11 o 
  -5   3   9      132.97      114.99     19.89 o 
  -4   3   9     1915.09     1946.81     53.89 o 
  -3   3   9     1038.08     1056.12     37.47 o 
  -2   3   9    19706.61    18982.80    368.49 o 
  -1   3   9      868.30      779.76     30.54 o 
   0   3   9     8840.57     8571.18    178.71 o 
   1   3   9     1864.91     1766.03     58.33 o 
   2   3   9      865.21      765.42     30.87 o 
   3   3   9       49.63       42.43     15.30 o 
   4   3   9        5.98        3.85     16.18 o 
   5   3   9     5771.89     5723.04    137.61 o 
   6   3   9      637.71      549.08     27.21 o 
   7   3   9     9200.50     8784.79    204.11 o 
   8   3   9     2373.39     2328.64     92.31 o 
   9   3   9     3072.76     2950.56    108.20 o 
  10   3   9     2510.82     2512.18    146.59 o 
  11   3   9      111.96       90.47     27.32 o 
  12   3   9        0.46       17.54     26.45 o 
  -7   4   9       20.61        3.79     18.32 o 
  -6   4   9     4256.44     4314.54    104.84 o 
  -5   4   9      187.90      168.11     21.24 o 
  -4   4   9     2654.10     2725.06     68.28 o 
  -3   4   9     1658.59     1505.26     46.20 o 
  -2   4   9     1053.92     1042.82     34.28 o 
  -1   4   9     1886.83     1626.69     68.56 o 
   0   4   9      716.93      723.74     37.16 o 
   1   4   9     3165.14     3440.74     94.60 o 
   2   4   9     1690.77     1603.29     47.25 o 
   3   4   9     6856.21     7110.48    156.63 o 
   4   4   9     4295.15     4224.02    129.45 o 
   5   4   9     2234.32     2215.01     78.87 o 
   6   4   9     8079.37     7952.89    227.60 o 
   7   4   9      353.04      331.01     23.31 o 
   8   4   9      991.37      923.88     39.39 o 
   9   4   9      114.64       99.59     21.93 o 
  10   4   9     1665.38     1621.16     72.36 o 
  11   4   9      947.93      885.62     53.84 o 
  12   4   9      813.35      807.08     51.34 o 
  -6   5   9      311.09      358.87     24.03 o 
  -5   5   9     1050.73     1041.54     35.20 o 
  -4   5   9       71.68       99.83     16.70 o 
  -3   5   9      458.71      443.22     22.93 o 
  -2   5   9      538.56      593.20     24.78 o 
  -1   5   9     7437.00     7500.44    161.07 o 
   0   5   9    12773.11    12944.13    306.92 o 
   1   5   9     1318.59     1426.41     52.07 o 
   2   5   9    11770.40    11913.68    254.50 o 
   3   5   9        2.40      -13.07     13.78 o 
   4   5   9     2952.58     2799.89     85.15 o 
   5   5   9       33.04       -4.98     19.70 o 
   6   5   9      752.14      791.57     44.95 o 
   7   5   9     2701.02     2748.03    117.91 o 
   8   5   9      802.63      817.77     49.19 o 
   9   5   9     6849.51     6622.67    223.99 o 
  10   5   9        8.69       28.79     20.61 o 
  11   5   9     4146.67     3951.72    140.33 o 
  12   5   9      609.67      603.07     58.66 o 
  -6   6   9      154.47      160.61     19.47 o 
  -5   6   9      641.35      578.56     31.52 o 
  -4   6   9     4932.62     5016.27    115.65 o 
  -3   6   9      115.20      143.01     20.54 o 
  -2   6   9     4974.47     4988.22    113.26 o 
  -1   6   9     1393.42     1255.05     43.18 o 
   0   6   9     1514.64     1621.05     57.36 o 
   1   6   9     1582.49     1414.73     53.07 o 
   2   6   9      310.93      327.98     21.57 o 
   3   6   9     1599.49     1693.31     49.84 o 
   4   6   9      255.28      237.69     24.96 o 
   5   6   9     7078.49     7226.69    189.36 o 
   6   6   9      381.28      352.22     32.22 o 
   7   6   9     4654.55     4744.43    159.35 o 
   8   6   9     3152.59     3068.18    105.45 o 
   9   6   9     1004.70      969.31     66.87 o 
  10   6   9      495.87      408.55     71.73 o 
  11   6   9        0.82        9.79     30.68 o 
  -5   7   9      805.96      842.65     37.10 o 
  -4   7   9     2134.79     2244.58     64.00 o 
  -3   7   9      547.64      520.57     31.96 o 
  -2   7   9      463.62      526.45     28.65 o 
  -1   7   9      679.57      598.15     34.98 o 
   0   7   9      268.31      187.05     23.84 o 
   1   7   9    11271.37    10722.96    256.99 o 
   2   7   9     1641.75     1728.33     67.39 o 
   3   7   9     5188.19     5346.53    144.86 o 
   4   7   9     4976.93     4833.96    133.18 o 
   5   7   9     1609.92     1647.42     61.69 o 
   6   7   9     2603.23     2657.69     93.54 o 
   7   7   9       92.78       51.82     24.49 o 
   8   7   9     1266.04     1309.39     62.89 o 
   9   7   9      188.32      195.11     32.01 o 
  10   7   9     1787.84     1677.18     90.46 o 
  11   7   9     1761.80     1768.62    150.33 o 
  -4   8   9       15.53        8.37     18.71 o 
  -3   8   9     1553.00     1459.85     49.28 o 
  -2   8   9     3167.92     3208.49     81.03 o 
  -1   8   9     2132.79     2158.54     70.93 o 
   0   8   9     6800.15     6560.93    181.11 o 
   1   8   9      114.43       93.12     22.28 o 
   2   8   9     2560.67     2683.75     80.26 o 
   3   8   9      831.25      804.19     41.66 o 
   4   8   9      198.18      159.41     24.92 o 
   5   8   9      399.80      439.57     33.03 o 
   6   8   9      133.92       93.80     25.07 o 
   7   8   9     4462.51     4682.07    146.98 o 
   8   8   9      208.19      172.56     31.24 o 
   9   8   9     4680.22     4874.01    154.61 o 
  10   8   9      611.69      477.15     74.75 o 
  11   8   9     1010.59     1034.38     73.60 o 
  -3   9   9        0.46       -1.70     18.80 o 
  -2   9   9     2035.31     2023.02     65.57 o 
  -1   9   9       55.37       42.14     22.71 o 
   0   9   9      212.47      272.38     27.69 o 
   1   9   9      539.48      522.22     52.44 o 
   2   9   9     1785.72     1663.82     74.89 o 
   3   9   9     5780.16     5522.62    177.32 o 
   4   9   9      110.56       55.84     23.64 o 
   5   9   9     2650.67     2704.29     87.97 o 
   6   9   9      607.72      569.51     38.48 o 
   7   9   9     2572.48     2611.64     96.02 o 
   8   9   9     1398.32     1365.92     66.59 o 
   9   9   9        6.44      -15.86     28.25 o 
  10   9   9      231.20      231.10     44.33 o 
  -2  10   9      172.47      171.75     32.50 o 
  -1  10   9     1352.06     1266.59     65.02 o 
   0  10   9      446.78      479.62     40.91 o 
   1  10   9     4586.93     4541.12    151.39 o 
   2  10   9     3418.98     3350.37    119.52 o 
   3  10   9     1255.05     1288.95     66.85 o 
   4  10   9     3096.53     3064.65    113.60 o 
   5  10   9      169.46      145.35     28.32 o 
   6  10   9       36.36       14.30     24.38 o 
   7  10   9        1.76        2.70     24.93 o 
   8  10   9      658.75      561.25     57.89 o 
   9  10   9     1928.97     1992.97     84.11 o 
   0  11   9     1207.98     1209.26     64.49 o 
   1  11   9       21.46       24.43     28.20 o 
   2  11   9       52.91       57.27     32.17 o 
   3  11   9       82.60       77.12     32.23 o 
   4  11   9     1575.38     1529.88     62.98 o 
   5  11   9     1505.91     1551.20     64.33 o 
   6  11   9      629.27      506.06     38.83 o 
   7  11   9     1120.76     1098.85     62.59 o 
   8  11   9        1.73        1.57     28.37 o 
   2  12   9       50.71       62.59     31.15 o 
   3  12   9     3774.07     3887.70    135.40 o 
   4  12   9      346.98      312.01     34.32 o 
   5  12   9     2925.86     2906.00     95.46 o 
   6  12   9      779.10      813.12     55.05 o 
  -1  -9  10     1240.74     1295.19     80.72 o 
   0  -9  10      369.00      421.26     40.97 o 
   1  -9  10     5079.45     5458.30    136.90 o 
  -3  -8  10     5336.29     5429.37    190.62 o 
  -2  -8  10     1049.23      929.55     46.72 o 
  -1  -8  10     3061.13     3216.19    105.65 o 
   0  -8  10      959.31      862.90     50.51 o 
   1  -8  10      294.33      289.62     31.55 o 
   2  -8  10       19.50       42.62     29.48 o 
   3  -8  10       68.34      115.64     33.83 o 
   4  -8  10      721.36      654.94     87.49 o 
  -5  -7  10     1946.09     1984.00     88.20 o 
  -4  -7  10     3758.25     3717.23     95.32 o 
  -3  -7  10      126.06      139.21     25.90 o 
  -2  -7  10     1291.52     1276.67    149.70 o 
  -1  -7  10      164.22      179.64     25.02 o 
   0  -7  10      160.34      209.08     39.31 o 
   1  -7  10      810.57      816.20     44.50 o 
   2  -7  10     2354.48     2597.17    104.22 o 
   3  -7  10     5169.82     5385.67    148.23 o 
   4  -7  10      340.02      307.93     41.94 o 
   5  -7  10     4851.73     4896.06    166.19 o 
   6  -7  10       28.31       26.75     32.73 o 
  -5  -6  10       19.70       -4.87     27.39 o 
  -4  -6  10      188.29      158.86     26.09 o 
  -3  -6  10      462.04      513.58     34.37 o 
  -2  -6  10     2141.54     2130.80    131.54 o 
  -1  -6  10     8401.39     8811.62    243.56 o 
   0  -6  10       37.64      -33.03     33.03 o 
   1  -6  10     6939.48     7402.16    362.16 o 
   2  -6  10      215.14      186.13     33.73 o 
   3  -6  10     1116.18     1143.74     43.95 o 
   4  -6  10       17.60        2.07     24.22 o 
   5  -6  10       31.21       29.23     25.89 o 
   6  -6  10      747.41      763.25     52.97 o 
   7  -6  10        1.91      -19.10     30.17 o 
  -6  -5  10       96.47       74.79     29.05 o 
  -5  -5  10     2953.24     3031.68     94.82 o 
  -4  -5  10       90.59       62.70     33.75 o 
  -3  -5  10     8510.90     8480.26    197.49 o 
  -2  -5  10     3223.96     3040.75     80.51 o 
  -1  -5  10     2552.85     2617.41     81.85 o 
   0  -5  10     1238.97     1184.42     50.42 o 
   1  -5  10      934.28     1027.19    213.37 o 
   2  -5  10      446.86      565.17     45.35 o 
   3  -5  10      729.11      859.06     52.96 o 
   4  -5  10     5629.60     6100.55    157.75 o 
   5  -5  10     2364.82     2412.87     78.78 o 
   6  -5  10     3914.86     4152.03    171.25 o 
   7  -5  10     2994.66     2950.28    101.17 o 
   8  -5  10      555.14      614.40     38.89 o 
  -6  -4  10     2652.59     2772.80     89.12 o 
  -5  -4  10     1113.36     1135.41     52.92 o 
  -4  -4  10     1591.79     1609.03     73.54 o 
  -3  -4  10       72.88       63.68     23.17 o 
  -2  -4  10      100.91      132.90     22.30 o 
  -1  -4  10        7.06        1.64     28.99 o 
   0  -4  10     5822.11     5856.96    150.37 o 
   1  -4  10     5399.95     5598.15    173.99 o 
   2  -4  10     1662.57     1805.06     76.72 o 
   3  -4  10     9145.17     9746.19    283.53 o 
   4  -4  10      499.97      469.70     28.58 o 
   5  -4  10     3057.17     3268.48    207.98 o 
   6  -4  10       52.23       52.10     20.07 o 
   7  -4  10       80.05       82.59     21.36 o 
   8  -4  10      107.64      129.11     20.04 o 
   9  -4  10      722.43      635.39     33.80 o 
  -7  -3  10        6.83      -16.27     25.24 o 
  -6  -3  10       72.51       78.09     27.50 o 
  -5  -3  10      705.21      665.79     45.79 o 
  -4  -3  10      224.20      137.70     32.19 o 
  -3  -3  10     5217.84     5289.46    121.48 o 
  -2  -3  10     1183.78     1067.46     69.89 o 
  -1  -3  10    18714.45    18387.11    417.86 o 
   0  -3  10      239.04      247.60     27.20 o 
   1  -3  10     6067.01     5961.07    183.09 o 
   2  -3  10       61.53       26.25     18.37 o 
   3  -3  10      951.99     1038.72     45.09 o 
   4  -3  10     1088.25     1221.56     43.81 o 
   5  -3  10        5.21       13.07     24.81 o 
   6  -3  10     8312.80     8485.12    186.03 o 
   7  -3  10      107.40      128.58     21.32 o 
   8  -3  10     5855.90     6094.68    145.98 o 
   9  -3  10      400.06      351.88     27.69 o 
  -7  -2  10     1619.38     1605.70     62.75 o 
  -6  -2  10      185.69       96.65     22.89 o 
  -5  -2  10     5930.12     5622.15    128.27 o 
  -4  -2  10      657.09      695.95     36.05 o 
  -3  -2  10     5101.88     4947.96    114.44 o 
  -2  -2  10     1879.27     2009.54    110.72 o 
  -1  -2  10      636.73      755.58     34.88 o 
   0  -2  10       36.19       40.88     15.89 o 
   1  -2  10      168.02      139.04     25.48 o 
   2  -2  10     6401.95     6557.56    120.42 o 
   3  -2  10     1039.40     1110.68     35.02 o 
   4  -2  10     6464.34     6591.94    123.52 o 
   5  -2  10     5886.95     6090.90    137.61 o 
   6  -2  10     3807.84     3887.22     95.85 o 
   7  -2  10     4190.60     4459.37    106.37 o 
   8  -2  10        3.87       19.77     18.43 o 
   9  -2  10        5.69       47.08     22.50 o 
  10  -2  10        2.55       -2.29     25.73 o 
  -7  -1  10     2803.44     2654.44     87.65 o 
  -6  -1  10     2073.23     2069.98    101.67 o 
  -5  -1  10      660.36      693.90     41.76 o 
  -4  -1  10        8.88       24.32     17.02 o 
  -3  -1  10      126.25      163.67     33.38 o 
  -2  -1  10     3225.36     2976.03    121.63 o 
  -1  -1  10     3115.06     3249.62    144.69 o 
   0  -1  10     8956.21     8777.29    200.07 o 
   1  -1  10    19250.57    20235.15    378.91 o 
   2  -1  10     1341.08     1335.28     37.70 o 
   3  -1  10     4697.06     5006.13     88.29 o 
   4  -1  10      507.55      472.23     23.17 o 
   5  -1  10      674.37      738.21     26.98 o 
   6  -1  10      264.45      288.38     23.15 o 
   7  -1  10     1172.01     1071.91     41.40 o 
   8  -1  10     5537.26     5550.01    184.41 o 
   9  -1  10      792.67      739.57     46.84 o 
  10  -1  10     5009.38     5226.37    271.18 o 
  -7   0  10      229.68      240.42     25.66 o 
  -6   0  10       56.84       45.41     20.45 o 
  -5   0  10     1878.88     1707.61     55.00 o 
  -4   0  10     1537.85     1487.24     49.83 o 
  -3   0  10     6997.07     6673.87    241.58 o 
  -2   0  10      484.42      536.44     32.62 o 
  -1   0  10     8936.23     8882.61    298.89 o 
   0   0  10      670.05      820.64     35.12 o 
   1   0  10     2291.28     2503.88     59.57 o 
   2   0  10      196.82      255.98     20.81 o 
   3   0  10       20.83       63.36     13.21 o 
   4   0  10     5193.19     5275.78    101.49 o 
   5   0  10        4.67       14.54     13.93 o 
   6   0  10     8946.33     9061.61    238.30 o 
   7   0  10      947.91      950.04     51.03 o 
   8   0  10     8173.37     8399.57    267.45 o 
   9   0  10     2305.47     2439.71     95.14 o 
  10   0  10      522.93      616.65     43.58 o 
  11   0  10       40.44       20.64     46.37 o 
  -7   1  10     3879.39     3782.73     96.13 o 
  -6   1  10       47.61       40.43     19.65 o 
  -5   1  10     6872.69     6499.11    148.34 o 
  -4   1  10      730.71      648.91     32.04 o 
  -3   1  10     2583.32     2565.95     69.66 o 
  -2   1  10       10.70        4.26     16.39 o 
  -1   1  10      149.59      157.83     24.67 o 
   0   1  10     3428.03     3350.32     96.15 o 
   1   1  10       69.53       56.42     19.46 o 
   2   1  10    17128.58    17603.38    310.14 o 
   3   1  10     8765.58     9016.26    165.08 o 
   4   1  10     6409.90     6413.68    120.23 o 
   5   1  10     3257.39     3399.35     88.38 o 
   6   1  10     1073.88     1082.80     40.22 o 
   7   1  10      591.46      658.28     73.05 o 
   8   1  10        3.57        7.44     21.87 o 
   9   1  10     2310.46     2145.20    154.66 o 
  10   1  10     1485.83     1701.75     99.08 o 
  11   1  10     2103.74     2032.15     85.14 o 
  -6   2  10      342.23      278.98     25.51 o 
  -5   2  10      253.09      300.26     25.15 o 
  -4   2  10      144.95      185.97     23.72 o 
  -3   2  10     1434.73     1489.39     49.22 o 
  -2   2  10     6029.18     5894.98    125.25 o 
  -1   2  10     7858.06     7691.69    179.53 o 
   0   2  10     3805.37     3840.47     98.16 o 
   1   2  10     7821.93     7750.45    175.34 o 
   2   2  10      107.75      114.18     29.40 o 
   3   2  10     2868.14     2992.77     80.67 o 
   4   2  10      108.73       88.85     17.81 o 
   5   2  10       93.59      121.14     17.75 o 
   6   2  10     4521.26     4332.59    108.47 o 
   7   2  10      969.09      927.03     42.84 o 
   8   2  10     6979.88     6873.05    221.45 o 
   9   2  10      618.32      559.84     67.32 o 
  10   2  10     7340.67     7439.32    240.08 o 
  11   2  10      148.67      145.65     29.74 o 
  -6   3  10      949.07      915.00     39.02 o 
  -5   3  10     2049.67     2015.07     60.39 o 
  -4   3  10     1018.86     1059.51     41.10 o 
  -3   3  10     7719.80     7321.47    201.48 o 
  -2   3  10      102.35      143.82     18.23 o 
  -1   3  10     6033.12     6095.44    147.18 o 
   0   3  10        5.92        9.86     15.29 o 
   1   3  10      123.57      150.19     32.64 o 
   2   3  10     1003.73     1003.79     43.67 o 
   3   3  10     3222.69     3401.65     89.52 o 
   4   3  10    13073.49    13136.07    362.17 o 
   5   3  10      466.52      482.77     46.13 o 
   6   3  10     9516.76     9522.67    268.25 o 
   7   3  10     1141.00     1126.95     42.20 o 
   8   3  10     1945.13     1882.22     65.39 o 
   9   3  10      670.27      767.46     47.83 o 
  10   3  10      120.36      109.46     27.57 o 
  11   3  10     1595.11     1523.12     92.73 o 
  -6   4  10      636.30      624.85     32.33 o 
  -5   4  10     1754.02     1776.88     69.34 o 
  -4   4  10      107.02       72.90     19.07 o 
  -3   4  10      357.50      376.95     24.05 o 
  -2   4  10      153.32      212.26     18.64 o 
  -1   4  10      149.81      172.91     19.42 o 
   0   4  10    13067.55    13240.61    314.88 o 
   1   4  10     3048.22     3048.83     87.69 o 
   2   4  10    10910.34    11373.12    270.99 o 
   3   4  10     3434.99     3489.01     85.42 o 
   4   4  10     2102.31     2096.84     75.92 o 
   5   4  10     1161.30     1131.39     58.95 o 
   6   4  10      481.14      409.17     32.72 o 
   7   4  10       62.01      103.58     25.03 o 
   8   4  10     1892.05     1887.98     74.28 o 
   9   4  10     3317.41     3237.48    132.15 o 
  10   4  10     2668.80     2453.38    123.49 o 
  11   4  10     2293.50     2169.64    153.54 o 
  -5   5  10       76.79       78.78     18.55 o 
  -4   5  10     1048.64     1047.06     35.78 o 
  -3   5  10      547.98      538.84     24.97 o 
  -2   5  10     4149.39     4277.59    101.10 o 
  -1   5  10     4951.56     4858.34    129.05 o 
   0   5  10     2207.43     2389.87     74.47 o 
   1   5  10     5868.14     5898.94    150.55 o 
   2   5  10      216.28      242.97     32.64 o 
   3   5  10        8.70       25.95     15.41 o 
   4   5  10      249.27      262.59     25.88 o 
   5   5  10     3807.82     3913.94    123.87 o 
   6   5  10     3658.98     3635.07    117.22 o 
   7   5  10      749.63      737.13     43.58 o 
   8   5  10     5060.65     4992.78    154.09 o 
   9   5  10        1.12       20.33     27.25 o 
  10   5  10     3251.62     3109.87    182.12 o 
  11   5  10      545.01      382.03     59.03 o 
  -5   6  10     5305.77     5651.28    150.66 o 
  -4   6  10      142.17      155.42     22.58 o 
  -3   6  10     2999.46     3070.81     78.94 o 
  -2   6  10       95.95      158.14     23.08 o 
  -1   6  10      404.08      442.34     31.61 o 
   0   6  10        5.02        4.61     19.98 o 
   1   6  10      762.76      741.87     36.78 o 
   2   6  10    10356.00    10646.56    255.67 o 
   3   6  10      235.21      257.57     25.89 o 
   4   6  10    12043.45    12072.33    301.60 o 
   5   6  10      245.36      192.87     27.42 o 
   6   6  10     3502.81     3536.18    115.59 o 
   7   6  10      346.80      296.57     32.48 o 
   8   6  10      167.67      206.40     30.21 o 
   9   6  10      151.54      189.27     34.35 o 
  10   6  10       86.51      110.05     35.97 o 
  11   6  10     2939.08     2853.57    173.66 o 
  -4   7  10        5.86       -8.34     19.36 o 
  -3   7  10       72.52       85.27     20.71 o 
  -2   7  10     1387.90     1353.99     46.91 o 
  -1   7  10        2.56       15.33     21.07 o 
   0   7  10     6326.91     6434.49    183.86 o 
   1   7  10     1178.91     1135.98     60.77 o 
   2   7  10     4088.70     4312.89    116.11 o 
   3   7  10     2408.36     2326.78     92.45 o 
   4   7  10      875.94      913.63     72.05 o 
   5   7  10       67.89       65.05     22.74 o 
   6   7  10       27.26       22.69     23.69 o 
   7   7  10     2303.85     2455.31     90.14 o 
   8   7  10      561.47      544.63     80.68 o 
   9   7  10     1536.94     1534.68     86.75 o 
  10   7  10     1772.35     1857.78     95.76 o 
  -3   8  10     1470.09     1599.28     52.30 o 
  -2   8  10     2228.02     2351.31     75.95 o 
  -1   8  10     2687.66     2793.39     91.85 o 
   0   8  10      438.80      509.87     33.13 o 
   1   8  10      582.16      607.81     35.20 o 
   2   8  10      282.25      143.19     31.25 o 
   3   8  10     1862.97     1810.44     79.94 o 
   4   8  10     2998.98     3047.36     93.67 o 
   5   8  10     2428.75     2287.03     90.34 o 
   6   8  10     5118.98     5115.31    142.71 o 
   7   8  10      301.68      332.45     35.30 o 
   8   8  10     3517.49     3539.35    119.29 o 
   9   8  10        4.73       -2.20     26.93 o 
  10   8  10      205.84      226.57     42.41 o 
  -2   9  10       18.19       23.09     23.49 o 
  -1   9  10       16.80       27.19     23.05 o 
   0   9  10     1205.48     1225.29     51.65 o 
   1   9  10      591.37      527.95     33.92 o 
   2   9  10     6036.61     6126.77    194.44 o 
   3   9  10        0.24      -27.54     27.54 o 
   4   9  10     4169.03     4235.32    123.45 o 
   5   9  10      302.93      324.49     31.52 o 
   6   9  10     1402.69     1474.78     61.19 o 
   7   9  10       93.39       91.23     28.64 o 
   8   9  10        2.10       29.40     28.29 o 
   9   9  10     1331.11     1504.37     70.67 o 
  -1  10  10       13.45       11.26     43.82 o 
   0  10  10     2814.43     2896.91    108.69 o 
   1  10  10     1239.63     1280.11     66.52 o 
   2  10  10     1310.31     1480.84     72.17 o 
   3  10  10      891.07      855.95     54.30 o 
   4  10  10      182.46      134.93     33.98 o 
   5  10  10      999.30      933.38     48.41 o 
   6  10  10      219.88      254.92     31.06 o 
   7  10  10     2491.32     2404.53     91.78 o 
   8  10  10      836.21      915.86     54.78 o 
   2  11  10      288.48      264.90     37.50 o 
   3  11  10     2421.90     2465.93     99.19 o 
   4  11  10     3518.48     3717.65    131.95 o 
   5  11  10      844.15      744.48     43.91 o 
   6  11  10     2621.71     2758.76    103.68 o 
   7  11  10       64.26      105.79     62.95 o 
  -2  -7  11       35.63       43.36     23.74 o 
  -1  -7  11     1307.12     1427.85     78.16 o 
   0  -7  11      821.92      879.02     50.73 o 
   1  -7  11     3546.88     3987.79    144.96 o 
   2  -7  11     2998.89     3168.91    119.44 o 
   3  -7  11      136.57      113.79     25.27 o 
   4  -7  11      773.47      792.54     73.95 o 
  -4  -6  11      640.71      661.02     72.78 o 
  -3  -6  11     1394.20     1460.00     53.12 o 
  -2  -6  11     4588.12     4649.20    139.98 o 
  -1  -6  11        0.59       -5.53     22.28 o 
   0  -6  11     5358.00     5864.14    194.93 o 
   1  -6  11      318.26      244.50     44.85 o 
   2  -6  11      319.89      297.52     58.45 o 
   3  -6  11       33.36       82.21     33.00 o 
   4  -6  11      549.62      611.58     49.56 o 
   5  -6  11     2550.56     2606.04    146.28 o 
  -4  -5  11     3201.04     3116.33    149.19 o 
  -3  -5  11      362.77      331.16     28.77 o 
  -2  -5  11       23.78       17.82     20.85 o 
  -1  -5  11       18.38      -19.45     19.45 o 
   0  -5  11      114.11      105.46     32.39 o 
   1  -5  11     2401.70     2746.66    166.01 o 
   2  -5  11      175.54      161.39     53.15 o 
   3  -5  11     5591.95     5988.57    285.04 o 
   4  -5  11     1354.98     1323.20     56.76 o 
   5  -5  11     1263.55     1361.53     57.39 o 
   6  -5  11      418.39      355.25     41.47 o 
   7  -5  11      338.44      343.25     32.62 o 
  -5  -4  11       91.91       91.47     35.68 o 
  -4  -4  11      657.54      593.39     40.34 o 
  -3  -4  11      625.18      599.32     48.24 o 
  -2  -4  11       67.61       71.24     21.76 o 
  -1  -4  11     6568.46     6463.46    145.03 o 
   0  -4  11     2938.17     2911.85     76.56 o 
   1  -4  11     2511.85     2573.40     79.00 o 
   2  -4  11     5470.08     5773.56    270.49 o 
   3  -4  11      136.07      144.98     50.28 o 
   4  -4  11      820.58      830.36     42.86 o 
   5  -4  11       39.85       36.82     19.30 o 
   6  -4  11      872.71      908.27     40.17 o 
   7  -4  11     1072.88     1135.56     73.55 o 
   8  -4  11     1254.26     1346.04     94.13 o 
  -5  -3  11     1131.94     1020.62     80.39 o 
  -4  -3  11     3269.60     3268.15    156.91 o 
  -3  -3  11      746.21      691.27     40.36 o 
  -2  -3  11     7010.31     7039.25    213.94 o 
  -1  -3  11       10.26       47.93     25.33 o 
   0  -3  11      578.61      618.97     33.91 o 
   1  -3  11       50.41       34.14     18.35 o 
   2  -3  11      857.98      877.80     93.22 o 
   3  -3  11     1814.93     1845.65     65.19 o 
   4  -3  11      271.69      250.86     26.72 o 
   5  -3  11     7292.39     7528.99    167.20 o 
   6  -3  11      307.37      336.17     31.65 o 
   7  -3  11     2900.90     2918.76     78.59 o 
   8  -3  11      121.26       54.68     23.85 o 
  -6  -2  11     3700.83     3308.23    156.85 o 
  -5  -2  11      129.73      122.76     25.50 o 
  -4  -2  11      801.54      819.96     37.68 o 
  -3  -2  11       15.63       -6.72     19.31 o 
  -2  -2  11      456.77      442.04     40.83 o 
  -1  -2  11     1235.47     1190.71     43.75 o 
   0  -2  11      447.07      408.85     26.67 o 
   1  -2  11    10088.94    10673.65    239.73 o 
   2  -2  11      274.02      324.17     23.25 o 
   3  -2  11     5817.14     5984.12    111.01 o 
   4  -2  11     1544.97     1628.24     52.52 o 
   5  -2  11     1301.20     1406.54     47.81 o 
   6  -2  11      635.22      590.99     31.17 o 
   7  -2  11      195.18      215.90     26.49 o 
   8  -2  11      457.47      444.63     38.37 o 
   9  -2  11       84.16       97.91     28.46 o 
  -6  -1  11        2.22       27.78     22.40 o 
  -5  -1  11      407.06      398.93     31.55 o 
  -4  -1  11        2.01       -7.29     20.20 o 
  -3  -1  11     2446.29     2463.90    148.50 o 
  -2  -1  11     1376.86     1512.24    121.00 o 
  -1  -1  11     5637.63     5398.22    238.26 o 
   0  -1  11     9383.47    10047.79    370.12 o 
   1  -1  11     1196.10     1145.33     38.72 o 
   2  -1  11     2483.48     2811.14     69.70 o 
   3  -1  11        0.49        2.78     13.30 o 
   4  -1  11      681.84      614.23     24.41 o 
   5  -1  11      465.68      526.92     28.60 o 
   6  -1  11     2301.10     2299.46     74.61 o 
   7  -1  11     6194.83     6263.35    348.56 o 
   8  -1  11      359.81      424.73     36.64 o 
   9  -1  11     4024.61     4170.89    301.64 o 
  -6   0  11     1772.56     1662.62    111.96 o 
  -5   0  11     2363.04     2268.32     85.54 o 
  -4   0  11     4034.25     4060.81    179.42 o 
  -3   0  11      268.72      240.84     25.85 o 
  -2   0  11      953.57     1012.92     70.19 o 
  -1   0  11       77.53        6.14     60.80 o 
   0   0  11       69.02      116.33     35.88 o 
   1   0  11      633.46      631.71     29.46 o 
   2   0  11     2257.90     2193.71     54.36 o 
   3   0  11     8441.37     9114.36    167.52 o 
   4   0  11      496.08      441.50     20.66 o 
   5   0  11     6644.93     7015.92    165.66 o 
   6   0  11       16.26       14.32     19.51 o 
   7   0  11     2061.48     2303.94     89.49 o 
   8   0  11      283.48      302.01     32.79 o 
   9   0  11      118.80      174.63     58.71 o 
  10   0  11      384.63      341.00     36.04 o 
  -5   1  11      268.87      303.20     26.48 o 
  -4   1  11      570.88      582.29     31.55 o 
  -3   1  11      212.01      248.64     25.07 o 
  -2   1  11      109.68      118.77     19.98 o 
  -1   1  11     3368.17     3153.83     93.53 o 
   0   1  11       33.75       44.70     20.18 o 
   1   1  11    15209.05    14830.88    361.98 o 
   2   1  11     4951.66     5315.75    127.49 o 
   3   1  11     5831.23     5923.49    144.79 o 
   4   1  11     1529.54     1755.68     67.68 o 
   5   1  11      715.91      796.72     44.61 o 
   6   1  11      493.15      489.56     27.38 o 
   7   1  11        6.94        5.44     21.40 o 
   8   1  11     3577.57     3504.34    123.93 o 
   9   1  11     1374.77     1256.05     61.58 o 
  10   1  11     2874.68     2963.25    111.92 o 
  -5   2  11     2387.55     2326.32     67.37 o 
  -4   2  11      426.41      395.60     30.09 o 
  -3   2  11     5631.87     5443.55    126.93 o 
  -2   2  11     2772.47     2824.81     82.65 o 
  -1   2  11     2464.88     2406.34     77.37 o 
   0   2  11     1128.46     1186.36     60.11 o 
   1   2  11      147.62      138.34     20.44 o 
   2   2  11       16.51       -8.73     22.76 o 
   3   2  11        9.09       -2.62     16.86 o 
   4   2  11     4331.35     4319.31    133.62 o 
   5   2  11     4317.20     4160.35    129.20 o 
   6   2  11     2594.93     2448.14    101.21 o 
   7   2  11     4480.14     4612.74    116.06 o 
   8   2  11      853.51      759.66     45.65 o 
   9   2  11     1781.18     1890.25    108.76 o 
  10   2  11       97.48       71.35     27.16 o 
  -5   3  11      685.08      635.94     33.18 o 
  -4   3  11     3559.31     3405.19    101.02 o 
  -3   3  11      139.42      152.62     21.65 o 
  -2   3  11      844.74      919.89     54.18 o 
  -1   3  11      841.17      817.92     34.33 o 
   0   3  11      328.84      351.15     23.11 o 
   1   3  11     3187.90     3169.50     99.65 o 
   2   3  11     3449.22     3388.50    105.25 o 
   3   3  11    14495.60    14788.64    336.87 o 
   4   3  11        1.81      -23.25     23.25 o 
   5   3  11     7052.47     7078.47    205.65 o 
   6   3  11       51.51       39.22     22.52 o 
   7   3  11     1228.68     1259.17     57.62 o 
   8   3  11      245.16      210.29     29.11 o 
   9   3  11      250.63      164.69     44.07 o 
  10   3  11     2480.35     2431.83    103.11 o 
  -5   4  11        5.85       31.39     33.67 o 
  -4   4  11      317.23      346.98     26.70 o 
  -3   4  11     1288.92     1362.86     43.15 o 
  -2   4  11      436.40      443.75     23.59 o 
  -1   4  11     8177.76     8060.25    171.60 o 
   0   4  11      490.63      499.51     31.93 o 
   1   4  11     6981.67     7146.65    179.40 o 
   2   4  11      981.16      947.06     44.06 o 
   3   4  11      330.14      346.18     42.54 o 
   4   4  11       77.18       79.67     25.45 o 
   5   4  11      556.55      603.07     43.17 o 
   6   4  11     3430.22     3380.90    111.57 o 
   7   4  11      871.31      834.71     47.37 o 
   8   4  11     3565.32     3443.36    114.61 o 
   9   4  11     1760.51     1776.07    118.11 o 
  10   4  11     1926.81     1976.20    129.70 o 
  -4   5  11      899.62      908.20     34.75 o 
  -3   5  11     2970.48     3048.43     75.94 o 
  -2   5  11     1503.99     1469.79     55.01 o 
  -1   5  11     1071.03     1217.81     50.80 o 
   0   5  11      191.51      200.94     25.68 o 
   1   5  11      680.21      722.55     37.64 o 
   2   5  11     1151.35     1286.43     51.52 o 
   3   5  11     1231.42     1250.38     64.46 o 
   4   5  11     7728.03     7985.02    229.21 o 
   5   5  11     5358.94     5265.85    159.28 o 
   6   5  11     2098.63     2100.56     78.74 o 
   7   5  11     2946.58     2978.29    102.04 o 
   8   5  11      202.15      179.53     29.57 o 
   9   5  11     1000.67      998.55    100.03 o 
  10   5  11       37.90       -2.43     39.75 o 
  -3   6  11       45.46       57.37     20.53 o 
  -2   6  11      105.55      106.69     29.76 o 
  -1   6  11      254.06      269.81     28.55 o 
   0   6  11     2136.61     2258.12     73.06 o 
   1   6  11     5172.60     5410.29    141.09 o 
   2   6  11      326.81      386.74     29.15 o 
   3   6  11     8737.21     8904.71    269.07 o 
   4   6  11       62.92       29.68     20.74 o 
   5   6  11     1518.69     1678.12     80.83 o 
   6   6  11      143.31      118.40     27.16 o 
   7   6  11      260.90      298.86     32.34 o 
   8   6  11     1319.82     1299.80     74.88 o 
   9   6  11       21.35       41.53     26.97 o 
  10   6  11     3404.99     3392.56    142.27 o 
  -3   7  11     3831.18     4085.52    115.09 o 
  -2   7  11       12.71       16.76     23.20 o 
  -1   7  11     4551.59     4821.55    130.03 o 
   0   7  11      145.92      128.12     24.87 o 
   1   7  11     1550.30     1691.33     60.38 o 
   2   7  11      150.24      151.61     31.65 o 
   3   7  11       21.45       29.28     27.98 o 
   4   7  11     1310.57     1439.60    110.37 o 
   5   7  11       27.05      -22.64     23.02 o 
   6   7  11     7982.61     8197.13    236.62 o 
   7   7  11     1084.31     1023.54     54.34 o 
   8   7  11     2494.92     2446.11     91.23 o 
   9   7  11      474.78      458.84     40.40 o 
  10   7  11      489.85      560.36     80.96 o 
  -2   8  11      307.76      276.03     31.31 o 
  -1   8  11      324.37      354.67     31.58 o 
   0   8  11        8.73        8.64     23.05 o 
   1   8  11       98.72      144.71     25.24 o 
   2   8  11     2477.04     2424.99    170.49 o 
   3   8  11     1667.62     1736.85     87.98 o 
   4   8  11     2271.17     2356.83     94.47 o 
   5   8  11     5150.07     5265.71    146.36 o 
   6   8  11      917.80      931.51     51.28 o 
   7   8  11     1994.67     2126.34     82.74 o 
   8   8  11       14.81      -17.92     26.53 o 
   9   8  11       52.71       59.39     28.40 o 
   0   9  11     1134.91     1137.85     50.13 o 
   1   9  11     4113.92     4224.60    144.70 o 
   2   9  11      128.38      144.16     32.94 o 
   3   9  11     1678.08     1773.02     79.97 o 
   4   9  11       64.34       38.02     30.42 o 
   5   9  11        0.36       -0.09     22.42 o 
   6   9  11      458.81      484.51     36.33 o 
   7   9  11      425.47      411.67     38.63 o 
   8   9  11     4267.27     4531.46    145.82 o 
   2  10  11        5.92       26.52     29.86 o 
   3  10  11        4.09       27.27     30.45 o 
   4  10  11     2728.04     2813.33    108.40 o 
   5  10  11       92.01       90.95     38.23 o 
   6  10  11     3135.42     3373.89    123.43 o 
   7  10  11     1007.79     1114.66    111.53 o 
  -1  -6  12      954.03      870.86     40.11 o 
   0  -6  12      150.21      164.49     55.45 o 
   1  -6  12       17.71       62.27     58.71 o 
   2  -6  12      189.64      129.07     39.52 o 
   3  -6  12     1289.78     1373.69    108.61 o 
  -2  -5  12      396.09      364.41     28.76 o 
  -1  -5  12      197.80      214.15     25.40 o 
   0  -5  12     1814.49     1850.70     64.23 o 
   1  -5  12       52.40       20.99     34.63 o 
   2  -5  12     5546.99     6148.39    201.80 o 
   3  -5  12     1892.23     2086.97    133.34 o 
   4  -5  12      765.74      793.58     53.95 o 
   5  -5  12       94.74       71.59     33.54 o 
  -3  -4  12      226.65      244.73     37.99 o 
  -2  -4  12     2488.77     2436.36     69.19 o 
  -1  -4  12     1308.64     1280.71     47.35 o 
   0  -4  12      357.94      392.95     27.93 o 
   1  -4  12     1351.47     1287.07     49.60 o 
   2  -4  12       26.58      -29.97     29.97 o 
   3  -4  12      270.31      292.42     40.81 o 
   4  -4  12       27.13       36.90     29.65 o 
   5  -4  12     1687.60     1882.83    101.01 o 
   6  -4  12     1492.22     1525.01     72.38 o 
  -4  -3  12      546.46      479.39     42.48 o 
  -3  -3  12     2368.91     2368.96    129.50 o 
  -2  -3  12        5.71       25.26     29.88 o 
  -1  -3  12       14.41       39.38     33.24 o 
   0  -3  12       45.66       70.25     20.27 o 
   1  -3  12     2014.14     1948.98     65.96 o 
   2  -3  12     1342.68     1334.48     51.28 o 
   3  -3  12     1033.08      961.15     51.48 o 
   4  -3  12     7128.10     7155.98    190.19 o 
   5  -3  12      287.97      279.05     28.71 o 
   6  -3  12     1896.55     2005.85     83.52 o 
   7  -3  12        8.41       20.97     22.32 o 
  -4  -2  12        1.70      -21.15     26.30 o 
  -3  -2  12       24.15      -21.43     24.88 o 
  -2  -2  12     1030.71     1155.88     59.40 o 
  -1  -2  12        3.49      -21.97     21.97 o 
   0  -2  12     5854.43     6058.09    146.60 o 
   1  -2  12      518.52      603.89     30.51 o 
   2  -2  12     2335.21     2391.81     79.73 o 
   3  -2  12     1298.92     1314.70     41.31 o 
   4  -2  12       35.51       67.63     16.94 o 
   5  -2  12      165.54      165.24     24.87 o 
   6  -2  12       21.14       30.23     22.82 o 
   7  -2  12     1706.14     1796.32     94.07 o 
   8  -2  12      532.67      585.00     44.69 o 
  -4  -1  12     3712.12     3761.42    227.21 o 
  -3  -1  12      513.48      518.01     88.95 o 
  -2  -1  12     1963.93     1950.54     78.52 o 
  -1  -1  12     1584.02     1555.46     67.42 o 
   0  -1  12      545.85      570.40     55.99 o 
   1  -1  12      153.77      235.34     22.30 o 
   2  -1  12        0.76      -19.46     19.46 o 
   3  -1  12     2447.92     2594.19     70.19 o 
   4  -1  12       48.13       62.94     16.69 o 
   5  -1  12     4225.10     4346.24    125.31 o 
   6  -1  12     3649.07     3926.26    176.27 o 
   7  -1  12      369.04      392.36     35.94 o 
   8  -1  12     1901.73     2033.34     84.63 o 
  -4   0  12       10.89       12.74     19.66 o 
  -3   0  12      263.24      258.54     25.23 o 
  -2   0  12        6.67       13.57     26.59 o 
  -1   0  12      176.88      155.31     24.67 o 
   0   0  12      617.75      627.09     66.66 o 
   1   0  12     1587.86     1638.60    109.08 o 
   2   0  12     9108.09     9870.65    213.23 o 
   3   0  12      198.39      127.72     26.45 o 
   4   0  12     5238.17     5829.88    170.82 o 
   5   0  12      330.21      392.67     25.79 o 
   6   0  12      104.17      137.93     23.62 o 
   7   0  12        8.97       -4.80     22.62 o 
   8   0  12       55.59       32.26     24.48 o 
   9   0  12     1404.16     1570.76     70.93 o 
  -4   1  12      751.22      721.44     36.14 o 
  -3   1  12      410.43      375.94     27.44 o 
  -2   1  12     4010.63     3940.48    113.14 o 
  -1   1  12       66.22       45.54     21.39 o 
   0   1  12     3104.72     3071.50     91.69 o 
   1   1  12      403.11      473.60     37.30 o 
   2   1  12     1332.76     1381.51     59.54 o 
   3   1  12       96.06      159.36     40.65 o 
   4   1  12        0.44       16.84     20.98 o 
   5   1  12     1438.37     1505.12     81.39 o 
   6   1  12      480.46      549.10     45.99 o 
   7   1  12     4275.40     4428.93    127.85 o 
   8   1  12      462.98      519.35     38.73 o 
   9   1  12     1242.83     1345.43     64.89 o 
  -4   2  12     3754.05     3715.43     94.90 o 
  -3   2  12     2747.01     2843.87     86.69 o 
  -2   2  12     1065.86      991.42     46.78 o 
  -1   2  12      273.39      294.80     28.54 o 
   0   2  12       71.27       60.73     24.52 o 
   1   2  12      432.78      395.82     33.85 o 
   2   2  12       29.47        4.26     23.16 o 
   3   2  12     5337.84     5629.33    160.09 o 
   4   2  12     4532.25     4829.19    147.56 o 
   5   2  12     3122.90     3032.87    101.30 o 
   6   2  12     3980.16     4310.50    134.71 o 
   7   2  12      146.39      183.95     34.33 o 
   8   2  12      328.25      303.51     49.15 o 
   9   2  12       37.69      -22.07     33.73 o 
  -4   3  12      149.34      136.38     35.23 o 
  -3   3  12      210.47      231.20     24.17 o 
  -2   3  12      338.32      309.71     26.08 o 
  -1   3  12     1049.67     1013.83     41.46 o 
   0   3  12     2397.47     2405.76     74.85 o 
   1   3  12     1603.38     1590.71     63.94 o 
   2   3  12     3857.82     3941.49    119.68 o 
   3   3  12        6.62      -11.71     44.18 o 
   4   3  12     1571.75     1604.12     65.45 o 
   5   3  12       62.67      105.31     24.82 o 
   6   3  12        8.18       34.23     22.68 o 
   7   3  12      731.48      641.11     41.34 o 
   8   3  12      612.14      525.10     48.13 o 
   9   3  12     2534.28     2507.51    150.55 o 
  -3   4  12      860.82      869.73     35.08 o 
  -2   4  12     4633.59     4581.05    134.80 o 
  -1   4  12      215.71      217.79     26.95 o 
   0   4  12     2459.60     2485.21     77.34 o 
   1   4  12       13.27       26.64     21.15 o 
   2   4  12      213.32      240.58     28.85 o 
   3   4  12       82.13       34.37     33.24 o 
   4   4  12     1275.74     1507.34     82.53 o 
   5   4  12     4852.68     4854.87    149.37 o 
   6   4  12      322.82      388.96     65.42 o 
   7   4  12     5003.11     5068.20    155.80 o 
   8   4  12     1088.88     1145.79     56.45 o 
   9   4  12     1141.70     1029.56     86.30 o 
  -3   5  12      703.07      734.68     44.77 o 
  -2   5  12      116.50      132.02     26.29 o 
  -1   5  12       82.23       89.38     24.04 o 
   0   5  12        6.55       17.84     21.88 o 
   1   5  12     1727.77     1828.03     64.17 o 
   2   5  12     1085.97     1126.74     61.27 o 
   3   5  12     3866.38     3893.66    198.25 o 
   4   5  12     3306.96     3278.92    145.41 o 
   5   5  12      554.35      570.21     38.27 o 
   6   5  12     1449.84     1465.76     64.07 o 
   7   5  12       13.75       14.08     24.00 o 
   8   5  12        1.37       23.71     25.71 o 
   9   5  12      240.86      267.10     33.34 o 
  -2   6  12      427.58      457.15     34.35 o 
  -1   6  12     2536.57     2796.62     85.74 o 
   0   6  12     2078.71     2159.62     72.25 o 
   1   6  12      487.19      485.25     32.85 o 
   2   6  12     2093.09     2083.27     87.04 o 
   3   6  12      116.00      125.28     33.01 o 
   4   6  12      421.45      392.87     45.79 o 
   5   6  12       16.66        8.59     29.61 o 
   6   6  12     1866.32     2100.25    124.85 o 
   7   6  12     2260.57     2479.54     90.34 o 
   8   6  12      361.14      374.53     36.59 o 
   9   6  12     3389.38     3637.81    152.08 o 
  -1   7  12      271.48      283.10     30.06 o 
   0   7  12       68.16       37.19     23.58 o 
   1   7  12        5.70       12.47     27.80 o 
   2   7  12      109.00      120.39     31.02 o 
   3   7  12     1839.35     1942.81     83.88 o 
   4   7  12        8.11       42.34     28.90 o 
   5   7  12     6122.53     6398.13    235.23 o 
   6   7  12      915.16      870.72     63.67 o 
   7   7  12     2152.27     2221.10     84.53 o 
   8   7  12      401.89      412.11     50.23 o 
   0   8  12        5.78       -1.44     22.95 o 
   1   8  12     3079.70     3232.45    118.16 o 
   2   8  12      471.06      498.02     45.76 o 
   3   8  12     1480.36     1567.21     75.03 o 
   4   8  12      768.96      726.24     50.97 o 
   5   8  12      230.93      237.94     37.31 o 
   6   8  12      266.49      289.87     33.81 o 
   7   8  12       15.13       12.92     26.45 o 
   2   9  12      401.65      421.16     46.87 o 
   3   9  12       18.30       34.53     30.19 o 
   4   9  12      292.87      271.54     39.07 o 
   5   9  12      520.83      596.16     48.55 o 
   6   9  12     1161.14     1229.60     78.51 o 
   0  -4  13       18.86        6.22     19.68 o 
   1  -4  13       38.84       25.45     20.38 o 
   2  -4  13      259.71      308.41     33.45 o 
   3  -4  13      196.51      174.30     37.63 o 
  -1  -3  13      448.71      446.81     39.33 o 
   0  -3  13      539.99      572.52     31.52 o 
   1  -3  13     1366.08     1442.44     59.65 o 
   2  -3  13      600.51      651.20     32.90 o 
   3  -3  13     3543.51     3605.64    178.64 o 
   4  -3  13      228.30      209.04     36.12 o 
   5  -3  13     1402.13     1476.06     82.32 o 
  -2  -2  13       34.71       29.86     27.96 o 
  -1  -2  13     4836.06     4779.89    154.91 o 
   0  -2  13      549.76      537.93     33.31 o 
   1  -2  13      736.40      781.54     38.55 o 
   2  -2  13       14.53      -18.23     18.23 o 
   3  -2  13        9.09      -26.17     26.61 o 
   4  -2  13      255.09      318.25     28.97 o 
   5  -2  13      125.79      133.47     28.32 o 
   6  -2  13     3217.42     3435.43    157.03 o 
  -2  -1  13      510.78      520.71     58.37 o 
  -1  -1  13      122.22       81.26     27.55 o 
   0  -1  13       14.11       34.78     25.20 o 
   1  -1  13      235.89      255.38     25.35 o 
   2  -1  13     1372.42     1417.58     48.20 o 
   3  -1  13      426.17      520.12     30.25 o 
   4  -1  13     3224.83     3565.97    197.81 o 
   5  -1  13     2477.94     2587.05     84.28 o 
   6  -1  13       78.06       90.14     26.39 o 
   7  -1  13     1367.65     1425.57     68.29 o 
  -2   0  13     1235.47     1161.71     68.58 o 
  -1   0  13      620.75      634.38     37.74 o 
   0   0  13     1449.14     1534.61     60.00 o 
   1   0  13     4204.50     4670.58    327.76 o 
   2   0  13       25.27       20.96     24.14 o 
   3   0  13     2067.53     2376.48    313.16 o 
   4   0  13       44.51       59.54     35.47 o 
   5   0  13        9.46       36.08     29.90 o 
   6   0  13        9.92        8.31     27.88 o 
   7   0  13      956.24     1018.74     82.88 o 
  -2   1  13       23.69       31.92     22.70 o 
  -1   1  13     1831.89     1865.08     66.72 o 
   0   1  13       84.39       95.58     23.53 o 
   1   1  13       56.66       57.40     20.06 o 
   2   1  13       83.45       49.76     24.86 o 
   3   1  13        7.94       71.61     32.81 o 
   4   1  13     1739.16     1904.00    132.94 o 
   5   1  13        9.55       12.13     21.93 o 
   6   1  13     4583.07     4942.68    206.91 o 
   7   1  13      595.10      667.01     53.75 o 
   8   1  13      572.87      623.51     65.02 o 
  -2   2  13      133.66      153.79     26.23 o 
  -1   2  13        1.25      -15.14     18.08 o 
   0   2  13      818.67      753.30     47.86 o 
   1   2  13        8.73       29.59     24.66 o 
   2   2  13     2905.24     3202.27    101.99 o 
   3   2  13     1590.07     1793.53     91.65 o 
   4   2  13     1067.82     1160.32     71.35 o 
   5   2  13     2969.83     3171.51    105.45 o 
   6   2  13       20.67       56.94     35.88 o 
   7   2  13      127.29      215.27     54.01 o 
   8   2  13      134.34      108.58     42.03 o 
  -2   3  13     2205.34     2123.78     64.76 o 
  -1   3  13     3466.37     3587.10    125.30 o 
   0   3  13      610.64      590.56     39.45 o 
   1   3  13     2335.54     2475.11     85.73 o 
   2   3  13       15.25        2.96     31.00 o 
   3   3  13       29.55       40.23     34.44 o 
   4   3  13        2.72       -3.88     31.10 o 
   5   3  13      269.49      229.03     28.30 o 
   6   3  13     1002.83     1010.21     51.75 o 
   7   3  13      761.15      768.50     59.22 o 
   8   3  13     3871.71     3881.21    154.74 o 
  -1   4  13      346.43      391.12     36.05 o 
   0   4  13      147.66      198.13     27.07 o 
   1   4  13       80.48       86.55     26.44 o 
   2   4  13      557.77      476.44     49.44 o 
   3   4  13      289.08      331.19     43.88 o 
   4   4  13     3401.59     3404.54    194.23 o 
   5   4  13      198.49      264.44     59.91 o 
   6   4  13     2086.02     2269.22     83.99 o 
   7   4  13     1196.74     1376.20     62.58 o 
   8   4  13      598.74      598.40     72.63 o 
  -1   5  13      171.67      186.33     27.70 o 
   0   5  13     2572.82     2729.67     89.24 o 
   1   5  13      760.12      776.20     40.20 o 
   2   5  13     2424.03     2519.28    115.41 o 
   3   5  13     1447.22     1413.36     82.08 o 
   4   5  13      602.26      530.38     84.56 o 
   5   5  13      133.50      137.19     38.97 o 
   6   5  13      123.44      113.75     27.14 o 
   7   5  13      532.64      550.94     39.72 o 
   8   5  13       58.10      105.39     49.52 o 
   0   6  13       18.62       15.50     23.57 o 
   1   6  13      430.25      438.61     41.86 o 
   2   6  13        0.47       17.97     28.94 o 
   3   6  13       71.98      102.21     36.41 o 
   4   6  13      406.27      361.42     46.80 o 
   5   6  13     1048.37     1256.22    104.90 o 
   6   6  13     2422.44     2443.18    114.67 o 
   7   6  13      199.71      255.14     32.32 o 
   2   7  13     1354.96     1402.76     93.01 o 
   3   7  13       36.38       35.69     30.75 o 
   4   7  13     2789.51     2898.89    126.74 o 
   5   7  13      246.81      256.57     44.24 o 
   6   7  13     1087.58     1285.38    143.65 o 
   1  -1  14     2681.05     2845.13    100.99 o 
   2  -1  14     1075.05     1235.78     66.64 o 
   3  -1  14     1692.51     1751.90    117.39 o 
   1   0  14        8.15       -2.26     20.64 o 
   2   0  14      691.83      803.49     50.54 o 
   3   0  14      334.93      343.42     42.12 o 
   4   0  14       43.31       51.34     32.65 o 
   5   0  14      576.19      658.70     82.08 o 
   0   1  14      285.55      277.49     26.34 o 
   1   1  14      266.37      267.82     38.95 o 
   2   1  14       79.95       64.05     34.34 o 
   3   1  14     2460.61     2879.07    196.00 o 
   4   1  14       77.94      121.10     36.67 o 
   5   1  14     3328.70     3892.93    307.94 o 
   1   2  14     2908.70     3094.44    101.73 o 
   2   2  14      924.03     1054.66     70.24 o 
   3   2  14      453.19      557.48     51.92 o 
   4   2  14      312.80      421.58     47.80 o 
   5   2  14      490.11      538.10     88.16 o 
   1   3  14        6.29       -2.00     25.69 o 
   2   3  14       46.47       34.50     35.08 o 
   3   3  14       29.99        7.82     56.63 o 
   4   3  14      612.58      646.42     55.23 o 
   5   3  14     1392.84     1535.94    110.68 o 
   6   3  14      437.14      435.02     61.33 o 
   2   4  14      128.88       89.82     36.60 o 
   3   4  14     3108.26     3224.29    139.03 o 
   4   4  14       18.60       22.06     34.99 o 
   5   4  14      665.93      668.85     63.41 o 
   3   5  14      208.41      198.87     54.14 o 
   4   5  14        1.04      -16.80     34.19 o 
                                                 
